# Supplementary material for: CRISPR-Cas9 effectors facilitate generation of single-sex litters and sex-specific phenotypes
Source: Nat Commun. 2021 Dec 3;12:6926. doi: 10.1038/s41467-021-27227-2 (PMC8642469; doi:10.1038/s41467-021-27227-2)
Supplement: Supplementary file 3 — Source Data [file 41467_2021_27227_MOESM3_ESM.xlsx]

## Sheet: Raw data
Raw luminescence image of Figure 2b									Raw gel of Fig 1c									Raw gel of Fig 3c									Raw gel of Fig 3d
Raw luminescence image of Figure 2b									Raw Southern blot image of Supplementary Fig 4b									Raw Southern blot image of Supplementary Fig 5a									Raw gel of Fig 2e

## Sheet: Fig 1E eGFP mCherry Embryos MiS
mCherry+GFP+ E3.5 embryos					JTEV4.4	84202		JTEV10.2	92398		JTEV10.5	90631		JTEV10.6	142565		JTEV22.1	9112		JTEV22.2	6829		JTEV22.3	7248		JTEV22.6	12376		JTEV24.1	5134		JTEV24.2	8069		JTEV24.3	4753		JTEV29.2	93272		JTEV29.3	222935		JTEV27.1	79733		JTEV27.2	49731
					no variant	22274		no variant	10196		no variant	10996		no variant	15717		no variant	2565		no variant	1815		no variant	1641		no variant	2994		no variant	1606		no variant	2566		no variant	1648		no variant	13762		no variant	40824		no variant	12160		no variant	4665
Sample	Sample no	Sequencing sample ID	Total reads		SNV:-7C	1275		SNV:3A	154		SNV:-3C,-2A	1309		SNV:-7C	1944		SNV:-5T	173		SNV:-4A	115		SNV:-5T	106		SNV:-5T	147		SNV:-5T	111		SNV:-5T	181		SNV:-5T	115		SNV:-8G	67		SNV:-8G	186		SNV:-8G	65		SNV:-8G	48
JTEV4.4	1	G11	84202		SNV:4C	128		SNV:4C	65		SNV:4A	575		SNV:-1T	1790		SNV:-1T	141		SNV:-5T	113		SNV:-8G	94		SNV:-8G	146		SNV:-8G	89		SNV:-8G	152		SNV:-6T	93		SNV:-3G	64		SNV:4G	135		SNV:-3G	50		SNV:4G	38
JTEV10.2	2	A10	92398		SNV:-5G	126		SNV:-5G	64		SNV:-3A	153		SNV:-4T	160		SNV:-6T	121		SNV:-8G	112		SNV:-4A	89		SNV:5T	127		SNV:5T	85		SNV:-4A	147		SNV:-4A	84		SNV:-7G	53		SNV:-3G	135		SNV:4G	45		SNV:-3G	30
JTEV10.5	3	B1	90631		SNV:-8C	117		SNV:-7C	63		SNV:-7C	138		SNV:-8C	114		SNV:-8G	111		SNV:-6T	85		SNV:5T	78		SNV:-4A	127		SNV:-4A	84		SNV:-6T	142		SNV:-8G	76		SNV:4G	41		SNV:-7G	132		SNV:-7G	43		SNV:-2G	27
JTEV10.6	4	B2	142565		SNV:-3C	88		SNV:2G	53		SNV:2G	133		SNV:4C	91		SNV:5T	101		SNV:5T	81		SNV:-6T	75		SNV:-6T	114		SNV:-6T	79		SNV:-3G	102		SNV:5T	75		SNV:-2G	39		SNV:4C	116		SNV:-2G	40		SNV:4C	26
JTEV22.1	5	WIN70A1200	9112		SNV:2G	83		SNV:-8C	53		SNV:-5G	91		SNV:2G	78		SNV:-4A	101		SNV:-2G	80		SNV:3T	68		SNV:-3G	110		SNV:-2G	75		SNV:5T	99		SNV:-7G	70		SNV:-4A	35		SNV:-2G	97		SNV:5T	33		SNV:-7G	23
JTEV22.2	6	WIN70A1201	6829		SNV:-1G	67		SNV:-3C	38		SNV:-8C	75		SNV:-5G	76		SNV:3T	97		SNV:-7G	79		SNV:-7G	68		SNV:3T	93		SNV:-3G	61		SNV:3T	96		SNV:-2G	68		SNV:5T	34		SNV:5T	88		SNV:4C	28		SNV:-1T	17
JTEV22.3	7	WIN70A1202	7248		SNV:-2C	56		SNV:-2C	29		SNV:-1G	74		SNV:-2C	61		SNV:-2G	96		SNV:3T	74		SNV:-1T	67		SNV:-2G	90		SNV:3T	61		SNV:-1T	96		SNV:-3G	67		SNV:4C	31		SNV:-4A	88		SNV:-4A	27		SNV:-4A	17
JTEV22.6	8	WIN70A1205	12376		SNV:1A	46		SNV:-1G	24		SNV:4C	69		SNV:-3C,-1T	60		SNV:-3G	76		SNV:-3G	73		SNV:-2G	63		SNV:-1T	88		SNV:-1T	55		SNV:-2G	94		SNV:-1T	66		SNV:-6A	22		SNV:-1T	68		SNV:1T	21		SNV:5T	15
JTEV24.1	9	WIN70A1208	5134		SNV:4A	41		SNV:-5C	24		SNV:-3C,-2A,2G	43		SNV:-3C	60		SNV:-7G	73		SNV:-1T	64		SNV:-3G	51		SNV:-7G	87		SNV:-7G	49		SNV:-7G	79		SNV:3T	65		SNV:-1T	22		SNV:-6A	65		SNV:-5G	21		SNV:3A	13
JTEV24.2	10	WIN70A1209	8069		SNV:-6T	36		SNV:6A	18		SNV:-2C	31		SNV:-7C,-5T	39		SNV:-6A	54		SNV:-6A	52		SNV:-6A	50		SNV:-6A	78		SNV:-5G	42		SNV:-6A	77		SNV:-6A	61		SNV:-8G,-3G	22		SNV:-5T	55		SNV:-5T	20		SNV:3T	12
JTEV24.3	11	WIN70A1210	4753		SNV:2T	33		SNV:-6T	18		SNV:6A	24		SNV:-1G	37		SNV:6T	47		SNV:6T	38		SNV:4G	36		SNV:-8C	50		SNV:-6A	40		SNV:-4T	65		SNV:-4T	42		SNV:-5T	20		SNV:-5G	52		SNV:6T	17		SNV:-6T	12
JTEV29.2	12	NIC283A110	93272		SNV:-3A	30		SNV:4G	14		SNV:-3C	23		SNV:-1T,3A	33		SNV:4G	46		SNV:-4T	38		SNV:-4T	36		SNV:4G	49		SNV:-4T	36		SNV:6T	54		SNV:6T	37		SNV:1T	16		SNV:-8G,-3G	51		SNV:-8G,-3G	17		SNV:-7C	12
JTEV29.3	13	NIC283A111	222935		SNV:5A	30		SNV:2T	14		SNV:-7C,-3C,-2A	18		SNV:-7C,-1T	29		SNV:-4T	39		SNV:4G	34		SNV:-5G	32		SNV:-5G	49		SNV:6T	33		SNV:1T	53		SNV:5A	36		SNV:-5C	15		SNV:-5C	49		SNV:4A	16		SNV:-5T	12
JTEV27.1	14	NIC283A112	79733		SNV:-4T	28		SNV:1A	13		SNV:-6T	16		SNV:4A	27		SNV:5A	39		SNV:-5G	33		SNV:-1G	31		SNV:5A	44		SNV:2T	33		SNV:5A	47		SNV:4G	35		SNV:4A	15		SNV:2T	47		SNV:-6A	16		SNV:-5G	11
JTEV27.2	15	NIC283A113	49731		SNV:6T	26		SNV:-8G	13		SNV:-1T	16		SNV:-8G	24		SNV:6A	35		SNV:5A	32		SNV:6T	26		SNV:-3C	43		SNV:4G	32		SNV:4G	44		SNV:3A	26		SNV:-8G,-2G	15		SNV:6T	42		SNV:-6T	15		SNV:-6G	11
JTEV27.7	16	NIC283A118	83619		SNV:3A	25		SNV:-4A	12		SNV:-7A	15		SNV:5A	24		SNV:-5G	35		SNV:2T	30		SNV:1T	25		SNV:-4T	43		SNV:1T	29		SNV:-5G	40		SNV:-5G	26		SNV:6T	14		SNV:-7C	40		SNV:-7C	14		SNV:4A	10
					SNV:-7A	24		SNV:4A	12		SNV:-8G	13		SNV:-7C,-3C	17		SNV:1T	34		SNV:-5T,-1T	30		SNV:3A	25		SNV:6T	41		SNV:5A	26		SNV:3A	39		SNV:-1G	25		SNV:-6G	13		SNV:-1G	40		SNV:3T	13		SNV:-6A	10
					SNV:4G	22		SNV:-4T	10		SNV:-3C,-2A,5A	13		SNV:-6T	17		SNV:-1G	28		SNV:1T	29		SNV:6A	22		SNV:6A	37		SNV:2G	23		SNV:-6G	35		SNV:6A	23		SNV:-5G	12		SNV:-6T	39		SNV:-8C	13		SNV:1T	9
					SNV:-1T	21		SNV:5A	9		SNV:-4T	13		SNV:-8C,-1T	17		SNV:-5T,-1T	27		SNV:6A	29		SNV:-5T,-1T	22		SNV:2T	33		SNV:-4G	22		SNV:1A	34		SNV:-5T,-1T	23		SNV:-8C	11		SNV:1T	38		SNV:2G	13		SNV:-5C	9
					SNV:-5T	19		SNV:-1T	8		SNV:-2A,-1C	12		SNV:1A	16		SNV:-7C	26		SNV:-1G	28		SNV:-6G	20		SNV:-5C	33		SNV:-6G	21		SNV:-4G	33		SNV:-4G	22		SNV:-7C	11		SNV:3T	37		SNV:-1T	13		SNV:6T	8
					SNV:6A	17		SNV:-7A	8		SNV:-2A	11		SNV:-7C,4C	15		SNV:2T	26		SNV:2G	24		SNV:-3A	19		SNV:-1G	29		SNV:6A	21		SNV:6A	31		SNV:2T	21		SNV:1A	11		SNV:4A	34		SNV:2T	12		SNV:5A	8
					SNV:-2A	15		SNV:-2A	8		SNV:-5T	10		SNV:-3A	14		SNV:-5C	26		SNV:-4G	20		SNV:-5C	19		SNV:-5T,-1T	28		SNV:-5C	20		SNV:2T	30		SNV:-5C	20		SNV:2G	10		SNV:2G	30		SNV:-5C	11		SNV:-7A	7
					SNV:-8A	12		SNV:-5T	8		SNV:3A	10		SNV:-7A	13		SNV:3A	25		SNV:1A	20		SNV:-4G	17		SNV:2G	27		SNV:-3A	19		SNV:-5C	27		SNV:1T	20		SNV:-1G	9		SNV:-8G,-2G	28		SNV:-3G,4G	11		SNV:-8G,-2G	7
					SNV:5T	12		SNV:3T	7		SNV:-2G	9		SNV:-1C	13		SNV:-4G	21		SNV:-3A	20		SNV:5A	17		SNV:-6G	27		SNV:-1G	19		SNV:-3A	26		SNV:-3A	18		SNV:-3A	8		SNV:-8C	27		SNV:-8G,-2G	10		SNV:-8A	6
					SNV:2C	11		SNV:-6A	7		SNV:5A	9		SNV:2T	13		SNV:-8C	17		SNV:-6G	20		SNV:2T	17		SNV:1T	24		SNV:1A	19		SNV:2G	23		SNV:-6T,-1T	16		SNV:-2A	8		SNV:-6G	26		SNV:2C	8		SNV:1A	6
					SNV:-5C	11		SNV:-3A	6		SNV:-3C,-2A,4C	9		SNV:6A	13		SNV:1A	17		SNV:-7C,-1C	19		SNV:2G	16		SNV:1A	24		SNV:-5T,-1T	18		SNV:-8A	23		SNV:-8A	15		SNV:-4T	8		SNV:-2A	25		SNV:3A	8		SNV:-7G,-2G	6
					SNV:6C	8		SNV:-6A,-5C,-4T	5		SNV:-8A	9		SNV:3A	13		SNV:-3A	17		SNV:-5T,-4A	17		SNV:-6T,-4A	15		SNV:3A	24		SNV:3A	15		SNV:-5T,-1T	23		SNV:1A	15		SNV:2C	8		SNV:2C	25		SNV:-6G	8		SNV:-4T	5
					SNV:-7G	8		SNV:-2G	5		SNV:-5C	9		SNV:-2G	13		SNV:-8A	17		SNV:-5C	15		SNV:1A	15		SNV:-7A	24		SNV:-6T,3T	14		SNV:-5T,-4A	22		SNV:-5T,3T	15		SNV:-7G,-2G	8		SNV:-8G,4G	25		SNV:-3A	8		SNV:-8C	5
					SNV:-7C,-3C	7		SNV:-3G	5		SNV:-7G	8		SNV:-5G,-1T	12		SNV:-6T,-1T	16		SNV:-8A	15		SNV:-6T,-1T	15		SNV:-5T,3T	23		SNV:-6T,-4A	13		SNV:-1G	20		SNV:-6G	15		SNV:-6T	7		SNV:-4T	24		SNV:-8G,4G	8		SNV:2T	5
					SNV:1T	7		SNV:-8A	4		SNV:4G	8		SNV:4G	12		SNV:2G	15		SNV:3A	15		SNV:-5T,-4A	13		SNV:-4G	22		SNV:3T,5T	12		SNV:-8G,-4A	20		SNV:-4A,-2G	14		SNV:-7G,-3G	7		SNV:5A	24		SNV:-7G,-3G	8		SNV:-8G,-4A	5
					SNV:1C	6		SNV:2G,3A	3		SNV:-5G,-3C,-2A	8		SNV:-5T	12		SNV:-7G,-3G	15		SNV:-1T,3T	14		SNV:-8G,-4A	13		SNV:-6T,-5T	21		SNV:-8G,-4A	12		SNV:-6A,-5T	18		SNV:3T,5T	14		SNV:5A	7		SNV:1A	24		SNV:-4T	7		SNV:-4A,4G	5
					SNV:3T	6		SNV:2C	3		SNV:2T	8		SNV:-5C	11		SNV:-5T,3T	15		SNV:-5T,5T	13		SNV:-7C	12		SNV:-3A	20		SNV:-8G,5T	12		SNV:-4A,-3G	17		SNV:-6T,3T	14		SNV:-2G,4G	7		SNV:-7G,-3G	22		SNV:6C	7		SNV:2G	4
					SNV:-8G	6		SNV:6T	3		SNV:-6A	8		SNV:-3G	11		SNV:-6G	15		SNV:4G,5T	12		SNV:-5T,5T	12		SNV:4C	17		SNV:-7C	11		SNV:-6T,-1T	17		SNV:-5T,5T	13		SNV:-8G,4G	7		SNV:-1C	21		SNV:-5G,-1G	6		SNV:-4G	4
					SNV:-8C,-7C	6		SNV:1T	2		SNV:1A	7		SNV:-1T,4C	11		SNV:-6T,3T	15		SNV:-7A	11		SNV:-1T,3T	12		SNV:-8A	16		SNV:-8G,-3G	11		SNV:-4A,-2G	17		SNV:-7G,-3G	13		SNV:-7A	6		SNV:-7G,-2G	20		SNV:-8G,-4A	6		SNV:-1C	4
					SNV:-3G	5		SNV:-8C,-2C	2		SNV:-1C	7		SNV:-1T,2G	10		SNV:-5T,5T	15		SNV:-6T,-5T	11		SNV:-8A	11		SNV:-8G,-2G	15		SNV:-6A,-5T	11		SNV:-5T,3T	16		SNV:-8G,-4A	13		SNV:3T	6		SNV:-8G,-4A	19		SNV:-4A,-3G	6		SNV:-8G,4G	4
					SNV:-6A	5		SNV:-1C	2		SNV:2C	7		SNV:-2C,-1T	10		SNV:-5T,-4A	15		SNV:-4A,-2G	11		SNV:-7A	11		SNV:-8G,-4A	15		SNV:-5T,5T	11		SNV:-3C	15		SNV:4C	11		SNV:-1C	6		SNV:-4A,-3G	18		SNV:-7G,-4A	6		SNV:-1G	3
					SNV:4C,5T	4		SNV:-5G,3A	2		SNV:5T	7		SNV:-8A	10		SNV:-3C	13		SNV:3T,5T	11		SNV:-6A,-4A	10		SNV:-6T,3T	14		SNV:-4A,-3G	11		SNV:-7G,-2G	15		SNV:-8G,-2G	11		SNV:-8G,6T	6		SNV:-8A	17		SNV:-4G	6		SNV:6A	3
					SNV:-7C,4C	4		SNV:-4A,4A	2		SNV:-3G	7		SNV:6C	10		SNV:-7G,-2G	13		SNV:-8C	10		SNV:-8C	9		SNV:-5G,-4A	14		SNV:-7A	11		SNV:-7A	15		SNV:-6T,-5T	11		SNV:2T	5		SNV:3A	16		SNV:-8A	5		SNV:-6A,-4A	3
					SNV:-7C,-6T	4		SNV:-5G,4C	2		SNV:6T	6		SNV:2C	9		SNV:-6T,-4A	13		SNV:-8G,-3G	10		SNV:-6T,-2G	9		SNV:-7G,-2G	14		SNV:-8C	10		SNV:-8G,-3G	15		SNV:2G	11		SNV:3A	5		SNV:-3A	16		SNV:5A	5		SNV:-7G,-3G	3
					SNV:1A,4C	3		SNV:-1T,1A,2G,3A,4G,5T	2		SNV:-4A	6		SNV:-4A	8		SNV:-1T,5T	12		SNV:4A	10		SNV:-6T,3T	9		SNV:-4A,-2G	13		SNV:-5T,-4A	10		SNV:-7G,-6T	15		SNV:-7A	10		SNV:-7G,-4A	5		SNV:6C	15		SNV:-6A,-2G	5		SNV:-7G,-4A,-3G	3
					SNV:-7C,-5G	3		SNV:-3C,4C	2		SNV:-3C,-2A,-1G	6		SNV:-7C,2G	8		SNV:-7A	12		SNV:-8G,5T	10		SNV:-4A,-1T	9		SNV:-6T,-1T	13		SNV:-8A	9		SNV:-6T,-4A	14		SNV:-6A,-5T	10		SNV:-8G,-4A	5		SNV:-7G,-4A	15		SNV:-8G,-3G,4G	5		SNV:-7G,4G	3
					SNV:5C	3		SNV:1A,4G	2		SNV:1T	6		SNV:-8C,-7C	8		SNV:-8G,-6A	12		SNV:-8G,-4A	10		SNV:-8G,-3G	9		SNV:-8G,-3G	13		SNV:-8G,-6T	9		SNV:-6T,-5T	14		SNV:-7G,-4A	10		SNV:-6A,-3G	5		SNV:-8G,-6A	15		SNV:-7A	5		SNV:-7G,-4A	3
					SNV:-7C,5A	3		SNV:2C,4C	1		SNV:3T	6		SNV:-7C,-5G	8		SNV:-8G,-4A	12		SNV:-5T,3T	10		SNV:-6T,-3G	9		SNV:-5T,5T	13		SNV:-6T,-1T	9		SNV:-8G,-2G	14		SNV:-6T,5T	9		SNV:-8G,-2G,4G	5		SNV:-4G	14		SNV:-8G,-6A	5		SNV:-6A,-2G	3
					SNV:-2G	3		SNV:-4G	1		SNV:-1G,4A	5		SNV:-2A	8		SNV:-2G,4G	12		SNV:4C	9		SNV:4A	8		SNV:-5T,-4A	13		SNV:-7G,-2G	9		SNV:-5T,5T	14		SNV:-4A,-3G	9		SNV:-3C	4		SNV:-7G,4G	14		SNV:1A	4		SNV:-8G,-3G	3
					SNV:-5G,4C,5T	3		SNV:1C,4A,5C	1		SNV:-8C,-3C,-2A	5		SNV:-6A	7		SNV:-8G,-2G	11		SNV:-4A,-3G	9		SNV:-2C	8		SNV:-4A,-3G	12		SNV:-7G,-4A	9		SNV:-7C	13		SNV:-7G,-2G	9		SNV:-8A	4		SNV:-2G,4G	13		SNV:-2C	4		SNV:6C	2
					SNV:1A,2G,3A,4G,5T	3		SNV:-7C,-4A	1		SNV:-8C,4A	5		SNV:-7C,-1G	6		SNV:-4A,-2G	11		SNV:-6T,-3G	9		SNV:-8G,-2G	8		SNV:-2G,4G	12		SNV:-7G,-6T	9		SNV:-1T,3T	13		SNV:-6T,-4A	9		SNV:3C	4		SNV:-8G,-1T	13		SNV:4G,5T	4		SNV:-7G,3A	2
					SNV:-7C,-2C	3		SNV:-8C,2G	1		SNV:-8C,4C	5		SNV:-7C,-6T	6		SNV:-6T,-2G	11		SNV:-5T,-2G	9		SNV:-5T,3T,5T	8		SNV:-6T,5T	11		SNV:-4A,-2G	9		SNV:-6A,-4A	13		SNV:-7C	8		SNV:-2G,5T	4		SNV:-7G,-6A	13		SNV:-8G,3T	4		SNV:-7G,6T	2
					SNV:1A,4G	3		SNV:-3C,-2C	1		SNV:-3C,-2G	5		SNV:5T	5		SNV:-4A,4G	11		SNV:-5T,2T	9		SNV:-5T,3T	8		SNV:4A	11		SNV:-5T,-3G	8		SNV:4A	12		SNV:-2G,4G	8		SNV:-6A,-2G	4		SNV:6A	12		SNV:-7G,-6A	4		SNV:-2A	2
					SNV:-4A	3		SNV:-2G,-1G	1		SNV:-2C,4A	4		SNV:-7G	5		SNV:4C	10		SNV:-1T,5T	9		SNV:-4A,-3G	8		SNV:4G,5T	11		SNV:-2G,4G	8		SNV:-8C	12		SNV:-7G,-6T	8		SNV:4G,5T	4		SNV:-4A,-2G	12		SNV:3T,5T	4		SNV:-8A,-6G	2
					SNV:-8G,-2G	3		SNV:-7G	1		SNV:-3C,-2A,1A	4		SNV:-1T,1A	4		SNV:4A	10		SNV:-7G,-3G	8		SNV:-6A,-2G	8		SNV:-7C	11		SNV:-6A,-2G	8		SNV:-8G,4G	12		SNV:-2G,-1T	8		SNV:-3G,-2G	4		SNV:-2C	11		SNV:-7G,-6T	4		SNV:-7G,-6G	2
					SNV:-7C,2G	2		SNV:-4A,2T	1		SNV:-6G	4		SNV:4C,6C	3		SNV:-7G,-4A	10		SNV:-6T,-4A	8		SNV:-8G,-5T	8		SNV:-7G,-3G	11		SNV:4G,5T	8		SNV:3T,5T	12		SNV:-5T,-4A	8		SNV:-4G	4		SNV:-3C	11		SNV:-8G,4G,5T	4		SNV:-6A,-2A	2
					SNV:-7C,-5T	2		SNV:-8C,2T	1		SNV:6C	4		SNV:1T	3		SNV:-1T,3T	10		SNV:-7C	8		SNV:-6T,6T	7		SNV:-6T,-2G	11		SNV:-8G,4G	8		SNV:-1C	11		SNV:-8G,3T	8		SNV:-3G,5T	4		SNV:-3G,4G	11		SNV:-8G,-5G	4		SNV:2C	2
					SNV:-1C	2		SNV:3A,4C	1		SNV:-4T,-3C,-2A	4		SNV:6T	3		SNV:-8G,-3G	9		SNV:-6A,-2G	8		SNV:-7G,-4A	7		SNV:-6A,-5T	10		SNV:-8G,-2G	8		SNV:-6T,-2G	11		SNV:4A	7		SNV:-8G,5T	3		SNV:-8G,-7G	11		SNV:-8G,-2G,4G	4		SNV:1A,3A	2
					SNV:-8C,4C,5T	2		SNV:-8C,4C	1		SNV:-7C,4A	4		SNV:-5T,-1T	3		SNV:-2C	9		SNV:-6T,-1T	8		SNV:-6T,-5T	7		SNV:-6T,-4A	10		SNV:-7G,-3G	7		SNV:-7G,-3G	11		SNV:-1T,5T	7		SNV:1C	3		SNV:-2G,-1T	11		SNV:-5G,5T	3		SNV:-5G,-4A	2
					SNV:-5G,-1G	2		SNV:-7C,-5C	1		SNV:-7G,-2G	4		SNV:-7C,-3C,-1T	3		SNV:-6A,-4A	9		SNV:-8G,-6T	8		SNV:-7G,-2G	7		SNV:-3G,4G	10		SNV:-1T,5T	7		SNV:-5T,2T	11		SNV:-6A,-2G	7		SNV:-2C	3		SNV:3T,4G	10		SNV:-1G	3		SNV:-8G,-4A,-2G	2
					SNV:-5T,4C	2		SNV:-6A,-5G,3A	1		SNV:-3C,-2A,2T	3		SNV:-7C,6A	3		SNV:-4A,-3G	9		SNV:-7G,-2G	8		SNV:-4A,-2G	7		SNV:-6A,-2G	9		SNV:-6T,-5T	7		SNV:-6T,5T	10		SNV:-4A,3T	7		SNV:-3G,4G	3		SNV:3C	9		SNV:1C	3		SNV:-8G,-4A,-1T	2
					SNV:-7G,4G	2		SNV:-6A,-3G,3A,4C	1		SNV:-3C,4A	3		SNV:-7C,6T	3		SNV:-8G,5T	9		SNV:-7G,-4A	8		SNV:4C	6		SNV:-1T,5T	9		SNV:-1T,3T	7		SNV:-8G,5T	10		SNV:-6T,6T	7		SNV:-6A,4G	3		SNV:-8G,-3G,-2G	9		SNV:3C	3		SNV:-8G,-3G,4G	2
					SNV:-6G	2		SNV:-7A,3A	1		SNV:-3C,-2A,4A	3		SNV:-1T,2T	3		SNV:-6T,-3G	8		SNV:-6A,-5T	8		SNV:-3G,-2G	6		SNV:-6A,-3G	9		SNV:-6A,-3G	7		SNV:-5G,-4A	10		SNV:-2G,3T	6		SNV:-7G,-4A,-2G	3		SNV:-6A,-2G	9		SNV:-1C	3		SNV:-8G,-6G,-4A	2
					SNV:-3C,4C	2		SNV:-8A,3C	1		SNV:-8G,-3C,-2A	3		SNV:-6G	3		SNV:4G,5T	8		SNV:-8G,-5T	8		SNV:-3C	6		SNV:3T,5T	9		SNV:-5T,3T	7		SNV:-8G,-6T	10		SNV:4G,5T	6		SNV:-5G,-3G	3		SNV:1C	8		SNV:-2A	3		SNV:-7G,-4A,-2G	2
					SNV:2C,4A	2		SNV:-8C,-6T,4C	1		SNV:-5C,-3C,-2A	3		SNV:-7C,-2C	2		SNV:-5T,-1T,3T	8		SNV:-8G,-2G	8		SNV:-1C	6		SNV:-8G,-6A	8		SNV:-4T,6T	6		SNV:-3G,-2G	10		SNV:-8G,-3G	6		SNV:-7G,-3G,-2G	3		SNV:-8C,4C	8		SNV:-3G,5T	3		SNV:-5G,4G	2
					SNV:3T,5T	2		SNV:-8C,-5T	1		SNV:2G,4G	3		SNV:-8G,6T	2		SNV:-6T,-5T	8		SNV:-4A,3T	7		SNV:-5G,-4A	6		SNV:-1T,3T	8		SNV:-7G,5T	6		SNV:-4A,5T	9		SNV:-4A,4G	6		SNV:-4A,-2G	3		SNV:-2G,5T	8		SNV:-7G,5T	3		SNV:-5G,-2G	2
					SNV:-7C,-1G	2		SNV:-5G,3A,4C	1		SNV:-5G,-2C	2		SNV:-1T,5A	2		SNV:3T,4G	8		SNV:-8G,4G	7		SNV:-8G,5T	6		SNV:-6G,-2G	8		SNV:4A	6		SNV:-7G,-4A	9		SNV:-8G,-6A	6		SNV:-7G,4G	3		SNV:-8G,-3G,4G	8		SNV:-7G,-2G	3		SNV:4G,5A	2
					SNV:-5G,3C	2		SNV:6C	1		SNV:-5G,-3C,-2A,4C	2		SNV:2G,3A,4G	2		SNV:2T,5T	7		SNV:-2C	6		SNV:-7G,-3G	6		SNV:-5T,-2G	8		SNV:-2G,5T	6		SNV:-3G,4G	9		SNV:-6T,-2G	6		SNV:-7G,-4A,-3G	3		SNV:-4A,4G	8		SNV:-6G,-2G	3		SNV:-3G,-2G	2
					SNV:1A,3A,4G	2		SNV:-8C,3A,4C,5T	1		SNV:-5G,4A	2		SNV:-4A,-3A	2		SNV:-4A,-1T	7		SNV:-6T,5T	6		SNV:-3G,4G	6		SNV:-7G,-4A	8		SNV:2C	6		SNV:-6T,-4T	8		SNV:-8G,4G	6		SNV:-7G,-6A	3		SNV:-3G,5T	8		SNV:-4A,4G	3		SNV:-7G,-6A	2
					SNV:1C,2C,4A	2		SNV:-8A,-6G	1		SNV:-3A,4C	2		SNV:-8C,4C	2		SNV:-8G,-4G	7		SNV:3T,4G	6		SNV:-8G,-6T	6		SNV:-5T,2T	8		SNV:-5T,-2G	6		SNV:-6A,-3G	8		SNV:-4A,-1T	6		SNV:-7G,-5G	3		SNV:-5C,-4A	8		SNV:-8G,-6G	3		SNV:-6A,-3G	2
					SNV:-7G,-2G	2		SNV:-8C,3T	1		SNV:-8G,4A	2		SNV:-8C,-1T,3A	2		SNV:-5T,2T	7		SNV:-7G,-4T	6		SNV:-7G,-6T	6		SNV:-7G,-5T	8		SNV:-7G,-4T	5		SNV:-6A,-2G	8		SNV:-8G,-5T	6		SNV:-4A,-3G	3		SNV:4G,5T	8		SNV:-6G,-5T	3		SNV:-4A,5T	2
					SNV:3C	2		SNV:-8G,-4T,5C	1		SNV:-8C,-7C	2		SNV:-6A,4G	2		SNV:-1C	7		SNV:-6A,-4A	6		SNV:-8G,-6A	6		SNV:-1C	7		SNV:-6T,6T	5		SNV:-2C	8		SNV:-8G,-6T	6		SNV:-8G,-4A,-2G	3		SNV:-7A	7		SNV:-6A,-4A	3		SNV:-8G,-4A,4G	2
					SNV:-6T,4C	2		SNV:1A,3A	1		SNV:4A,5A	2		SNV:3T	2		SNV:-5T,-2G	7		SNV:-6T,-2G	6		SNV:-6A,-5C	6		SNV:-2C	7		SNV:-3C	5		SNV:-1T,2T	8		SNV:-5C,-4A	6		SNV:-8G,-1T	3		SNV:-7G,-1T	7		SNV:-8G,-7G,-2G	3		SNV:-3G,4G	2
					SNV:-7C,4G	2		SNV:1T,5C	1		SNV:-3C,-2A,-1G,5A	2		SNV:-8C,4A	2		SNV:-6A,-2G	7		SNV:-7G,-6T	6		SNV:-6T,-5G	5		SNV:3T,6T	7		SNV:-5T,-1T,2T	5		SNV:-1T,5T	8		SNV:-4T,5T	6		SNV:-8G,-3G,4G	3		SNV:-5T,-1T	7		SNV:-8G,-1T	3		SNV:-6A,-5G	2
					SNV:-7C,2T	2		SNV:-8G,1A,4G	1		SNV:-4A,-3C,-2A	2		SNV:-5G,-2C	2		SNV:-5T,6T	7		SNV:-4A,4G	6		SNV:-2G,4G	5		SNV:-6A,-4A	7		SNV:3T,4G	5		SNV:-8G,-5T	8		SNV:-7G,6T	5		SNV:-8G,-7G,-2G	3		SNV:-8G,-6A,-3G	7		SNV:-8G,-4A,-2G,4G	3		SNV:-8G,-6A,-2G	2
					SNV:-6A,-2G	2		SNV:-1G,1A	1		SNV:-3C,-2A,4G	2		SNV:-2A,-1T	2		SNV:-8G,-5T	6		SNV:-7G,4G	6		SNV:2C	5		SNV:-8G,5T	7		SNV:-6G,-2G	5		SNV:-6T,3T	8		SNV:-6T,2T	5		SNV:2T,3C	2		SNV:-4A,5T	7		SNV:-8G,-6A,-4A	3		SNV:-1T,5T	2
					SNV:-5G,4C	1		SNV:-4A,-2G	1		SNV:-3C,-2A,6C	2		SNV:-8A,-1T	2		SNV:-8G,3T	6		SNV:1T,5T	6		SNV:-6A,5T	5		SNV:-5T,-1T,3T	7		SNV:-1G,1A	5		SNV:-4A,3T	8		SNV:-6A,-4A	5		SNV:3A,6T	2		SNV:-7G,-3G,4G	7		SNV:-2G,4G	3		SNV:-7G,-3G,4G	2
					SNV:-7C,-1T	1		SNV:-3C,3A	1		SNV:-6T,-5C	2		SNV:-3A,6A	2		SNV:3T,5T	6		SNV:-5C,-4A	6		SNV:-5G,-1G	5		SNV:-7G,3T	7		SNV:-8G,-5T	5		SNV:-6G,-4A	8		SNV:4G,5A	5		SNV:-8C,-6T	2		SNV:-6A,4G	7		SNV:-4A,5T	3		SNV:-1T,6T	2
					SNV:-7G,3T	1		SNV:-8C,-1G	1		SNV:-1G,2G	2		SNV:1A,4G	2		SNV:-6T,-5G	6		SNV:-2G,4G	5		SNV:-3A,5A	5		SNV:-5C,-4A	7		SNV:-5T,2T	5		SNV:-7G,6T	7		SNV:-5T,2T	5		SNV:1A,4G	2		SNV:-8G,-4A,-2G	6		SNV:-8G,-3G,-2G	3		SNV:-3G,5T	2
					SNV:-7C,6A	1		SNV:-4T,-3A	1		SNV:1A,4G	2		SNV:-7C,1A	2		SNV:-7G,-6T	6		SNV:-8G,-4G	5		SNV:-5T,1T	5		SNV:-5G,5T	7		SNV:-1C	5		SNV:4C	7		SNV:-5T,3T,5T	5		SNV:-7C,-2G	2		SNV:-3G,-1T	6		SNV:-6G,-4G,4G	3		SNV:-8C,-6T,2T,6C	1
					SNV:-1T,2T	1		SNV:1C	1		SNV:-3C,-2A,-1C	1		SNV:-7C,-5C	2		SNV:-3G,4G	6		SNV:-1T,1A	5		SNV:-7G,-4G	5		SNV:1C	6		SNV:-2G,-1T	5		SNV:-7G,5T	7		SNV:-5T,-1T,3T	5		SNV:6C	2		SNV:-8G,-6A,-2G	6		SNV:-6A,-3G	3		SNV:-7G,-6A,3A,4A	1
					SNV:2C,4G,5T	1		SNV:-8A,-4T,3A	1		SNV:2T,5T	1		SNV:-1T,6A	2		SNV:-7G,-5T	6		SNV:-5G,-1T	5		SNV:-3G,-1T	5		SNV:3T,4G	6		SNV:3T,5A	5		SNV:-6T,-3G	7		SNV:-5T,-1G	5		SNV:-7G,-2G,4G	2		SNV:-7G,-4A,-3G	6		SNV:5C	2		SNV:-4T,2T,4C	1
					SNV:-1T,4C	1		SNV:-2C,-1G	1		SNV:-6T,4A	1		SNV:-7C,3A	2		SNV:-6A,-5T	6		SNV:-4A,5T	5		SNV:-4A,4G	5		SNV:-6T,-5G	6		SNV:-2C	5		SNV:-4A,-1T	7		SNV:-1T,3T	5		SNV:-6A,-5T	2		SNV:-5G,-4A	6		SNV:-7A,-6T,4C	2		SNV:-1T,3A	1
					SNV:-7C,-2G,4G	1		SNV:-8C,3A,4C	1		SNV:-4A,-2G	1		SNV:-4T,2G	2		SNV:-1T,6T	5		SNV:-8G,-6A	5		SNV:-8G,3T	5		SNV:-6T,-3G	6		SNV:-4A,3T	5		SNV:-8G,3T	7		SNV:-5G,-1T	5		SNV:-7G,-3G,4G	2		SNV:-6A,-3G	6		SNV:-5T,6T	2		SNV:1T,6C	1
					SNV:-6T,-5G,-1G,2T	1		SNV:-5C,-4T,-3A,1A,3T	1		SNV:-4T,4C,6C	1		SNV:-4T,-3C,-1T	2		SNV:-5G,-4A	5		SNV:-7G,-5T	5		SNV:-7G,4G	5		SNV:1T,5T	6		SNV:-5T,6T	5		SNV:-6T,-5T,-1T	7		SNV:-4T,-3G	5		SNV:-5C,-1T	2		SNV:-8G,-4A,-3G	6		SNV:-8C,-3A	2		SNV:-6T,2T	1
					SNV:-8C,6T	1		SNV:-8C,-4T	1		SNV:-7C,-6T	1		SNV:-1T,4A	2		SNV:-5T,-3G	5		SNV:-5T,6T	5		SNV:-2A	5		SNV:-3G,3T	6		SNV:-8G,-5G	5		SNV:-8G,-5G	7		SNV:-6T,-4A,-1T	5		SNV:-4A,3T	2		SNV:-6G,4G	5		SNV:1C,4G	2		SNV:-7C,-2C,4A	1
					SNV:-7C,-4T,1C,4C,6C	1		SNV:-6A,-1G,2T	1		SNV:-5C,-2C	1		SNV:1A,6A	2		SNV:-8G,-6T	5		SNV:1T,6T	5		SNV:-5G,5T	4		SNV:-5T,5A	6		SNV:-8G,-6G	4		SNV:-5C,-4A	7		SNV:-4A,-2G,4G	5		SNV:-2G,-1T	2		SNV:2G,4A	5		SNV:2G,4A	2		SNV:-6T,1T	1
					SNV:-4T,2G	1		SNV:-2C,3A	1		SNV:-7A,-4T,3T	1		SNV:-2C,2G	2		SNV:-1T,2T	5		SNV:-6T,6T	4		SNV:3T,5T	4		SNV:-7A,-4A	6		SNV:3C	4		SNV:-2G,4G	7		SNV:-6T,-4T	5		SNV:-8G,-4A,-3G	2		SNV:1A,2G,3A,4G,5T	5		SNV:-6T,-2C	2		SNV:-8A,-1G	1
					SNV:-6T,-2C,2C	1		SNV:-4T,3A	1		SNV:-7C,-3C,-2A,5T	1		SNV:-8G,-1T	2		SNV:-3G,-1T	5		SNV:-6T,-5G	4		SNV:-2G,5T	4		SNV:-8G,-5T	6		SNV:-4T,-3G	4		SNV:-4A,4G	7		SNV:-7G,-6A	5		SNV:-4A,-3G,4G	2		SNV:-5G,4C	5		SNV:1A,4G	2		SNV:-6T,-5G,2T	1
					SNV:-7G,-3G	1		SNV:-4A,4C	1		SNV:-7C,-5C,4C,5C	1		SNV:-2A,4C	2		SNV:-6T,-5T,-1T	5		SNV:-8G,1A	4		SNV:-6T,-4A,-3G	4		SNV:-3G,-1T	6		SNV:1T,6T	4		SNV:-8G,-6A	7		SNV:-6G,-2G	5		SNV:-4A,4G	2		SNV:-5G,-1G	5		SNV:-7G,4G	2		SNV:-6G,3C	1
					SNV:-3A,-2C,-1T,5C	1		SNV:1A,3A,4G	1		SNV:-7A,4A	1		SNV:-1C,2T	2		SNV:-8G,-1T	5		SNV:5C	4		SNV:1T,5T	4		SNV:-8G,-6T	6		SNV:2T,5T	4		SNV:-5T,1T	6		SNV:-1C	5		SNV:-8G,1T	2		SNV:-3G,-2G	5		SNV:-1G,3T	2		SNV:-8C,-7A,-5G,3A,5T	1
					SNV:-5C,-4A	1		SNV:-7C,3A	1		SNV:-6T,-5G	1		SNV:-7G,-2G	2		SNV:-4A,3T	5		SNV:-6G,-4A	4		SNV:3T,4G	4		SNV:-3G,-2G	6		SNV:-5G,-3G	4		SNV:4G,5T	6		SNV:-2G,6A	5		SNV:-8G,-6A,-2G	2		SNV:-6A,-4A	5		SNV:6A	2		SNV:-8A,-5T	1
					SNV:-7A,3T,6T	1		SNV:-6G,-4T,3C	1		SNV:-7A,4C	1		SNV:-7G,-4A	2		SNV:-7A,-2G	5		SNV:-3A,5T	4		SNV:-6A,-3G	4		SNV:-4T,5T	6		SNV:-6T,1T	4		SNV:-3G,3T	6		SNV:-5T,6T	5		SNV:-8G,-3G,-2G,4G	2		SNV:-4A,-1T	5		SNV:1T,5T	2		SNV:1T,3T	1
					SNV:-3G,6T	1		SNV:-8C,-6T,-2G	1		SNV:-1G,4C	1		SNV:-5T,5T	2		SNV:-6A,-5G	5		SNV:-5T,-1T,3T	4		SNV:-3G,5A	4		SNV:-6T,1T	5		SNV:-7G,3T	4		SNV:-2G,-1T	6		SNV:-2C	5		SNV:-8G,-7A,-2G	2		SNV:-7G,-4A,-2G	5		SNV:-4A,-1T	2		SNV:-8G,-6A,-5T,-4G,2G,4A	1
					SNV:4G,5T	1		SNV:-5G,1A,2G,4G	1		SNV:-7A,1A	1		SNV:-3C,-2C,-1T	1		SNV:-3G,-2G	5		SNV:-8G,-4A,-2G	4		SNV:-5T,-1G	4		SNV:2C	5		SNV:-8G,-7G	4		SNV:-8G,-4G	6		SNV:-5G,3T	5		SNV:-3G,4G,5T	2		SNV:-7G,-1G	5		SNV:-3G,4G,5T	2		SNV:-2C,4C	1
					SNV:1A,4G,6T	1		SNV:-1G,2G	1		SNV:-3A,2G	1		SNV:-8G,-3G,-2A,4A	1		SNV:-6T,-4T	5		SNV:-7G,5A	4		SNV:-5G,-1T	4		SNV:-8G,3T	5		SNV:-7G,-6T,-5T	4		SNV:-7G,-4T	6		SNV:-6T,-3G	4		SNV:-8G,-6A,-4A	2		SNV:-7G,-6T	5		SNV:-6A,-4G	2		SNV:-7C,-2C	1
					SNV:-8C,-2C,4C,5T	1		SNV:1A,3A,5T	1		SNV:-7C,1A,4G	1		SNV:-7C,2T	1		SNV:-7G,4G	4		SNV:-1T,3T,5T	4		SNV:-6T,-1G	4		SNV:-7G,5T	5		SNV:-6T,-2G	4		SNV:-8G,-4A,-3G	6		SNV:-7G,4G	4		SNV:-8G,-4A,-3G,4G	2		SNV:-7G,5T	5		SNV:-5G,-3G	2		SNV:1T,3T,6A	1
					SNV:-5G,4G	1		SNV:3T,6T	1		SNV:-4G,4G	1		SNV:-7C,-5G,-3A	1		SNV:-6A,-4T	4		SNV:-8G,-5G	4		SNV:-8G,-2G,-1T	4		SNV:-5T,-3G	5		SNV:-6T,3T,5T	4		SNV:-8G,-1T	6		SNV:-7G,5T	4		SNV:-7G,-5G,-3G	2		SNV:-8G,-6G,-3G	5		SNV:-3G,-2G	2		SNV:-8G,-3G,2T	1
					SNV:2G,3A	1		SNV:-1G,5T	1		SNV:1T,4A	1		SNV:-8A,-4A,-3A	1		SNV:3T,5A	4		SNV:-6T,3T	4		SNV:-6A,-1T	4		SNV:1T,6T	5		SNV:-4A,-2C	4		SNV:-6T,-4G	6		SNV:-3C	4		SNV:-8G,-7G	2		SNV:-5T,-3G	5		SNV:-5C,-4A	2		SNV:-5G,-3A	1
					SNV:-8G,-3G	1		SNV:-5C,2G	1		SNV:-8C,-7A	1		SNV:-5G,-4T	1		SNV:-8G,-5G	4		SNV:-6G,-5T	4		SNV:-1T,5T	4		SNV:-7G,-4G	5		SNV:-5G,-1G	4		SNV:1T,3T	6		SNV:-4A,2T	4		SNV:-6A,-4A	2		SNV:-3G,4G,5T	5		SNV:-7G,-5G	2		SNV:-8C,5C,6A	1
					SNV:-5G,2G	1		SNV:2G,4G	1		SNV:1C	1		SNV:-8C,-1T,4C	1		SNV:-7G,3T	4		SNV:-8G,-1G	4		SNV:-6A,-5G	4		SNV:-5T,-1T,5T	5		SNV:-4T,5T	4		SNV:2C	6		SNV:-6A,3T	4		SNV:-5G,4G	2		SNV:-6A,-4A,-2G	5		SNV:-7G,-4A,-2G	2		SNV:-5T,-4T,6T	1
					SNV:-8C,5T	1		SNV:-5T,-3G	1		SNV:-4T,-2A,-1C	1		SNV:-7C,-6A,-4T,-1T,5C	1		SNV:-2G,3T	4		SNV:-6A,-4A,-3G	4		SNV:-6A,-5T	4		SNV:-6T,-5T,-1T	5		SNV:-6T,-1G	4		SNV:-7G,4G	6		SNV:-6A,-5C	4		SNV:-8G,-4A,-1G	2		SNV:1A,4G	4		SNV:-8G,-7G,-6A	2		SNV:-6T,-4T,4C	1
					SNV:-6T,-5G	1		SNV:-2C,4G	1		SNV:-3A,4A	1		SNV:-1T,3A,5A	1		SNV:-6T,-3A	4		SNV:-1C	4		SNV:-5C,-4A	4		SNV:-6A,-3A	5		SNV:-4G,-2G	4		SNV:1C	5		SNV:-6A,-1T	4		SNV:-4T,-3G	2		SNV:2G,4G	4		SNV:-2G,3T	2		SNV:2T,4C,5A	1
					SNV:1T,3C	1		SNV:-4A,-2G,6T	1		SNV:-5C,4C	1		SNV:-7C,-4T	1		SNV:-6T,4G	4		SNV:-8G,-4A,-3G	4		SNV:-3G,5T	4		SNV:-5T,-1G	5		SNV:-6T,-5T,3T	4		SNV:3T,6T	5		SNV:-5T,2G	4		SNV:-1T,3T	2		SNV:-5C,2T	4		SNV:-7G,-5T	2		SNV:-8A,4C	1
					SNV:-2C,4A	1		SNV:-8G,-7C,-6G	1		SNV:-4A,3A	1		SNV:4A,5C	1		SNV:-7G,-4T	4		SNV:-6A,-5G	4		SNV:-5C,-1T	4		SNV:-6A,5T	5		SNV:4C	4		SNV:3T,4G	5		SNV:-8G,-5G	4		SNV:-8G,-3G,-1T	2		SNV:-6T,2T	4		SNV:-8G,6T	2		SNV:1C,2G,6C	1
					SNV:-8C,1T	1		SNV:-8G,-3G,4A	1		SNV:4A,6C	1		SNV:-4G	1		SNV:-8G,-5C	4		SNV:-5T,2G	4		SNV:-6T,-5C	4		SNV:-5G,-3G	5		SNV:-6T,-3G	4		SNV:-4T,6T	5		SNV:-5G,-4A	4		SNV:-5G,-4A	2		SNV:-6G,-5C	4		SNV:-5C,-2G,3T	2		SNV:-7C,-1C,1T,4A	1
					SNV:-7A,-1T	1		SNV:-7G,-4A	1		SNV:-8A,-3C,-2A	1		SNV:-7C,5C	1		SNV:-5T,-1T,2T	4		SNV:-3G,4G	4		SNV:-8G,-4A,-3G	4		SNV:-6T,-4T	4		SNV:-5C,-1T	4		SNV:-3G,6T	5		SNV:-3G,3T	4		SNV:-8G,-5G	2		SNV:2G,5T	4		SNV:-8G,-5T	2		SNV:-5G,2C	1
					SNV:-7C,1A	1		SNV:1T,6T	1		SNV:4G,5A	1		SNV:-3C,1A	1		SNV:-5T,1T	4		SNV:2T,5T	4		SNV:-4A,5T	4		SNV:3A,6T	4		SNV:-1G,4G	4		SNV:-6A,-4A,-2G	5		SNV:-4T,3T	4		SNV:-8A,-4A	2		SNV:-5T,6T	4		SNV:-7G,-4A,-3G	2		SNV:-4T,6T	1
					SNV:-7G,-3G,4C	1		SNV:-7G,-6A,-2G	1		SNV:-6T,-5T,-4T,-2G	1		SNV:-4T,-1T	1		SNV:2C	4		SNV:-4T,3T	4		SNV:-4A,-1G	4		SNV:-6T,2T	4		SNV:-5G,-4T	4		SNV:-6G,-2G	5		SNV:-4G,-2G	4		SNV:-5T,-1T	2		SNV:-7G,-6G	4		SNV:-6A,-5G	2		SNV:-3G,4C,5A	1
					SNV:-7A,-2C	1		SNV:-6A,-1T	1		SNV:-5C,4G,6A	1		SNV:-5G,4C	1		SNV:-5C,-4A	4		SNV:-6A,4G	4		SNV:-8G,-1G	3		SNV:-4T,6T	4		SNV:-6A,-4A	4		SNV:4G,5A	5		SNV:-6T,5A	4		SNV:-5T,-4G	2		SNV:-3G,4A	4		SNV:3T,4G	2		SNV:2G,5A	1
					SNV:-7A,2C,4G	1		SNV:-6G,-2G	1		SNV:1A,4A	1		SNV:-4T,1C	1		SNV:-8G,-7G	4		SNV:-6T,1T	4		SNV:1T,6T	3		SNV:2T,6T	4		SNV:-2A	4		SNV:-6A,3T	5		SNV:-8G,-3G,4G	4		SNV:-4A,-1T	2		SNV:-6G,-4A	4		SNV:-5G,-4A	2		SNV:-8G,-5C	1
					SNV:3T,4C	1		SNV:-8G,-6G	1		SNV:-8C,-1G,3A,4C	1		SNV:-3C,-2G	1		SNV:-8G,1T	4		SNV:-2G,5T	3		SNV:-7G,3T,5T	3		SNV:-6G,-3G	4		SNV:-7G,4G,5T	3		SNV:-7A,-2G	5		SNV:-8G,5T	4		SNV:-5T,5A	2		SNV:-8G,-6A,-4A	4		SNV:-7G,-6A,-3G	2		SNV:-5C,6T	1
					SNV:-8C,-2C,4C	1		SNV:-8G,-4A,4G	1		SNV:-8G,-6T,-4T,-3A	1		SNV:-7C,-3A	1		SNV:-6T,-1G	4		SNV:4A,5T	3		SNV:6C	3		SNV:-5T,-4G	4		SNV:1C	3		SNV:-4A,3A	5		SNV:-5G,5T	4		SNV:-4G,-2G	2		SNV:-4A,-2G,4G	4		SNV:-8G,1T	2		SNV:-8C,4C	1
					SNV:-6T,-5G,-2C,5T	1		SNV:-3G,-2G	1		SNV:2C,4C	1		SNV:-1T,2C,4C	1		SNV:-4A,1A	4		SNV:-4T,-1T	3		SNV:-7G,-1G	3		SNV:3T,6A	4		SNV:-6T,5T	3		SNV:-3G,5T	5		SNV:-1T,2T	4		SNV:-4G,4G	2		SNV:-7G,-6A,-4A	4		SNV:-8G,-7G	2		SNV:-6T,6C	1
					SNV:-8C,2T	1		SNV:-7G,-6A,4G	1		SNV:-8G,-5C,-4T,2T	1		SNV:-7C,4A	1		SNV:4G,5A	4		SNV:-6G,-2G	3		SNV:-7G,6T	3		SNV:-6T,-5T,3T	4		SNV:-8G,6T	3		SNV:-8G,-6A,-4A	5		SNV:2T,6T	4		SNV:-2C,4C	1		SNV:-7G,6T	4		SNV:-4A,-3G,4G	2		SNV:-7C,4A	1
					SNV:-5T,-4T,5C	1		SNV:-8G,-7G,-4A,-2G	1		SNV:-5G,-1G	1		SNV:-8G,5A	1		SNV:-5C,5T	4		SNV:-8G,3A	3		SNV:-5T,6T	3		SNV:-7G,-6A	4		SNV:3T,4G,5T	3		SNV:-2G,3T	5		SNV:-7G,-6T,-4A	4		SNV:-5G,-1G	1		SNV:-8G,5A	4		SNV:-8G,-4A,-2G	2		SNV:4G,6A	1
					SNV:2C,4G	1		SNV:-8G,-5T	1		SNV:-7C,-6A	1		SNV:-5G,-1G	1		SNV:-4A,1T	4		SNV:-4A,6T	3		SNV:-1G,1T	3		SNV:-1T,2T	4		SNV:1T,5T	3		SNV:-4A,5A	5		SNV:-5T,-1T,5T	4		SNV:-5G,1T	1		SNV:-8G,-1G	4		SNV:-6A,-5C	2		SNV:-3C,-2C	1
					SNV:-4T,1A,4C	1		SNV:-5C,3T	1		SNV:-3C,-2A,4C,5A	1		SNV:-7C,-5T,2G	1		SNV:1A,3A	4		SNV:-6A,-5T,-4A	3		SNV:-5T,-1T,5T	3		SNV:-8G,-6G	4		SNV:-3A,5A	3		SNV:-5G,-2G	5		SNV:-3G,-2G	4		SNV:-8C,-7A,-3G,4A	1		SNV:-3G,-1G	4		SNV:-7G,2T	2		SNV:-2C,1T,2G	1
					SNV:-7C,-1G,4C	1		-3:1I	41678		SNV:3A,4C	1		SNV:-8A,-7C	1		SNV:3A,5T	4		SNV:-8G,-7G,-2G	3		SNV:-5T,2T	3		SNV:-4G,-2G	4		SNV:-3G,6T	3		SNV:-6A,-4G	5		SNV:-8G,-1T	4		SNV:-5T,6A	1		SNV:-3G,6T	4		SNV:-8G,-6A,-3G	2		SNV:-8G,1T,4A	1
					SNV:-3A,6A	1		-1:1I	32251		SNV:-3C,-2A,1C,4C,6C	1		SNV:-8A,2C	1		SNV:-2A	3		SNV:-7G,-4A,-3G	3		SNV:-5T,5A	3		SNV:-6G,-4A	4		SNV:-5T,-1T,3T	3		SNV:-6T,-5G	5		SNV:-6A,-3G	4		SNV:-8A,-6G,-5T	1		SNV:-8G,5T	4		SNV:-8G,-6A,-2G	2		SNV:-6A,1T	1
					SNV:2C,5T	1		1:1I	1847		SNV:-8C,2G	1		SNV:-2G,3T,4G	1		SNV:-5T,4G	3		SNV:-6T,-5T,-1T	3		SNV:-7G,-5T	3		SNV:-6A,-5C	4		SNV:-1T,2T	3		SNV:-6A,5T	5		SNV:-4T,1T	4		SNV:-2C,3C,5T	1		SNV:-8G,-2G,4G	4		SNV:-8G,-7G,-3G,-2G	2		SNV:-3A,3T	1
					SNV:-7C,5C	1		-1:3D,5:8D	1456		SNV:-8C,3A	1		SNV:-7C,3C	1		SNV:-8G,6T	3		SNV:-5C,3T	3		SNV:-8G,3A	3		SNV:-7A,-6T	4		SNV:-6T,-5G	3		SNV:-4T,-3G	5		SNV:-5T,-2G	4		SNV:-6A,5A	1		SNV:-5T,-4A	4		SNV:-7G,-3A	2		SNV:-8G,-6A,4A,6T	1
					SNV:1C,2T,5T	1		-11:7D	1171		SNV:-8A,2T	1		SNV:-6A,1A,3A	1		SNV:-6G,-4T	3		SNV:-2G,-1T	3		SNV:2G,3T	3		SNV:-5T,6T	4		SNV:-5T,5A	3		SNV:-8G,-6G,-4T	4		SNV:-3G,4G	4		SNV:-8C,5A	1		SNV:-7C,-6A,-5C,-4T,-2A	3		SNV:-8G,2T	2		SNV:-6A,-2C	1
					SNV:-5G,2T	1		-2:1I	575		SNV:-7C,1A	1		SNV:5T,6T	1		SNV:-6A,-4A,-3G	3		SNV:-6T,-4T	3		SNV:-6A,3T	3		SNV:-5T,-4A,-1T	4		SNV:-6A,-5G	3		SNV:-5G,5T	4		SNV:-5T,-4G	4		SNV:-5G,-1G,3C	1		SNV:-1T,2C	3		SNV:-8G,-3A	2		SNV:-2C	1
					SNV:2T,5T	1		-4:1I	418		SNV:-8C,-3A	1		SNV:-4T,3A	1		SNV:-3G,2T	3		SNV:-4G,-2G	3		SNV:-5T,-2G	3		SNV:-2G,3T	4		SNV:-6T,2T	3		SNV:1T,6T	4		SNV:-6G,-4A	4		SNV:4C,5T	1		SNV:-5G,-1G,2T	3		SNV:-3C	2		SNV:-8C,-7A,-6T,4C	1
					SNV:-8C,-1T,4C,5T	1		1:1D	412		SNV:-4A,-3C,-2A,4A	1		SNV:-1T,6T	1		SNV:-8G,-4T	3		SNV:-4A,-1T	3		SNV:-4A,1T	3		SNV:-1T,4G,5T	4		SNV:-1G,1T	3		SNV:-2A	4		SNV:-4A,6T	4		SNV:-1G,6C	1		SNV:-3G,5A	3		SNV:-7G,-3G,4G	2		SNV:-7A,-5G	1
					SNV:-6T,-5G,4C,5T	1		-17:1D,-3:1I	78		SNV:-6T,-5G,3A,4C	1		SNV:-8C,1A,2G,3A,4G,5T	1		SNV:-6G,-4A	3		SNV:-7G,-6A	3		SNV:-6T,-4T	3		SNV:1T,3T	4		SNV:-6T,-1T,3T	3		SNV:-5G,-4T	4		SNV:-8C	4		SNV:1A,3A,4G	1		SNV:-4T,2T	3		SNV:-8G,-6G,-4A	2		SNV:1C	1
					SNV:-7C,-4T	1		1:4D	50		SNV:-8G,-7G	1		SNV:-8G,6C	1		SNV:-7G,-4A,-2G	3		SNV:-1G,1T	3		SNV:-6T,5T	3		SNV:-4A,4G	4		SNV:-7A,-6T	3		SNV:-7A,-3G	4		SNV:-5G,1T	4		SNV:-8A,-6A,-4A	1		SNV:-8C,4A	3		SNV:-7G,6T	2		SNV:1A,4G,5T	1
					SNV:3A,4C	1		-17:1D,-1:1I	48		SNV:-5C,4A	1		SNV:-5C,2C	1		SNV:-6G,-2G	3		SNV:-7G,2T	3		SNV:-5G,6T	3		SNV:-6A,-5G	4		SNV:-5T,-4T	3		SNV:-2G,6T	4		SNV:-2G,5T	3		SNV:-5T,1T,4A	1		SNV:-5C,-1T	3		SNV:-5G,-4T	2		SNV:-8C,3A,5A	1
					SNV:5A,6A	1		-17:1D	22		SNV:-5C,3T	1		SNV:-5T,1A,2C,4G	1		SNV:-5T,6A	3		SNV:-6T,-5T,3T	3		SNV:-2G,3A	3		SNV:-6G,2G	3		SNV:-4A,4G	3		SNV:-6A,-5C	4		SNV:-5T,4G	3		SNV:-8C,-1T,2C,5T	1		SNV:2T,6T	3		SNV:1T,3T	1		SNV:3A,4G	1
					SNV:-8C,-2C	1		-5:1I	12		SNV:-6T,-3C,-2A	1		SNV:-3A,-1T	1		SNV:-5T,-1G	3		SNV:-3G,-1T	3		SNV:-8G,-2G,4G	3		SNV:-8G,1A	3		SNV:-8G,-6A	3		SNV:1A,3A	4		SNV:3T,4G	3		SNV:-8A,-4T,1C	1		SNV:-5C,5T	3		SNV:-8G,-5C	1		SNV:-4T,2T	1
					SNV:-8C,-7C,-5G	1		-3:1I,5:1D	11		SNV:1T,5A	1		SNV:-5G,3A	1		SNV:-8G,-3A	3		SNV:-5G,3T	3		SNV:-3A,-2G	3		SNV:-8G,-3G,6T	3		SNV:-8A,-4A	3		SNV:-5C,-1T	4		SNV:-6T,-5G	3		SNV:-6G,3C	1		SNV:-6T,-4T	3		SNV:3A,4G	1		SNV:-6A,4A	1
					SNV:-8A,6T	1		-2:3D,5:8D	11		SNV:-5T,-2C	1		SNV:1T,5A	1		SNV:-6A,-3G	3		SNV:-5T,-4A,3T	3		SNV:-8G,-6T,-4A	3		SNV:-5T,1T	3		SNV:-8G,3T	3		SNV:-6T,-3A	4		SNV:-6G,3T	3		SNV:-7A,4C	1		SNV:1A,3A	3		SNV:-7C,4A	1		SNV:2G,3C	1
					SNV:2G,3A,4C,5T	1		-1:3D,5:19D	7		SNV:-6G,-3C,-2G,2C,3T,4G	1		SNV:-3C,-2C	1		SNV:-6T,2G	3		SNV:-7G,-3A	3		SNV:-4A,3T	3		SNV:-5G,2T	3		SNV:-8G,-4G	3		SNV:-1T,6T	4		SNV:-5T,6A	3		SNV:1T,4G	1		SNV:-1T,4C	3		SNV:-8C,-6T,2C,4C	1		SNV:-3C,4C	1
					SNV:2C,3A,4C	1		-3:1D	7		SNV:-3C,-2A,-1T	1		SNV:-1T,1A,4G	1		SNV:-7G,-3G,4G	3		SNV:-5G,-4A	3		SNV:-8G,-4G	3		SNV:-4T,-1G	3		SNV:-5T,-1G,3T	3		SNV:-6A,-3G,4G	4		SNV:-8G,-4G	3		SNV:-8C,-6T,-1T	1		SNV:-5C,6T	3		SNV:-6T,3C	1		SNV:-7C,2G	1
					SNV:-5G,-4T	1		-1:1I,5:1D	6		SNV:-7C,6A	1		SNV:-8C,-5C	1		SNV:-4G,-2G	3		SNV:-8A,-2G	3		SNV:4G,5T	3		SNV:-7G,-4T	3		SNV:-2G,3T	3		SNV:-6A,-1T	4		SNV:2T,5T	3		SNV:1C,3T,4G,6T	1		SNV:-6A,-2G,4G	3		SNV:-2C,4A	1		SNV:-5C,2C,6T	1
					SNV:1T,6C	1		2:1D	6		SNV:-8C,-6A	1		SNV:-2G,1T,2T,3C	1		SNV:-2G,6A	3		SNV:-6T,-2G,3T	3		SNV:-6T,-3A	3		SNV:-2G,5T	3		SNV:-6T,3A	3		SNV:-3A,-2G	4		SNV:-7G,-6T,-2G	3		SNV:-8A,-6G	1		SNV:-1G,1T	3		SNV:-6T,-1T,2C,4C,5T	1		SNV:-5C,-3A	1
					SNV:1C,4C	1		-1:3D	6		SNV:-3C,-2G,5A	1		SNV:-2A,1A	1		SNV:-6T,-4G	3		SNV:-4A,3A	3		SNV:-7G,-6A	3		SNV:3T,5A	3		SNV:-5T,-4G	3		SNV:-4A,6A	4		SNV:1T,6T	3		SNV:-5C,3A	1		SNV:-1T,5T	3		SNV:-8C,4C	1		SNV:2G,4A	1
					SNV:5C,6T	1		-18:1D	5		SNV:-2A,-1C,4C	1		SNV:-6A,-1T	1		SNV:-8G,-6T,3T	3		SNV:-7G,6T	3		SNV:3T,5A	3		SNV:-8G,6T	3		SNV:-1T,5A	3		SNV:-5T,5A	4		SNV:-3A,3A	3		SNV:-8G,-3C,3A,4G	1		SNV:-7G,-4A,4G	3		SNV:-5T,4C	1		SNV:-5G,6C	1
					SNV:1T,3T	1		-1:24D	4		SNV:-8A,-4A	1		SNV:-2C,4A	1		SNV:-6T,5A	3		SNV:-3C	3		SNV:-6A,-4A,-2G	3		SNV:-3G,1A	3		SNV:-7G,-3G,3T	3		SNV:-8A,-4A	4		SNV:-4A,5T	3		SNV:-4T,3T,4G	1		SNV:-8G,-3G,-1G	3		SNV:2C,4C	1		SNV:-4A,3A,4G	1
					SNV:-1G,4C	1		1:17D	3		SNV:-6G,-3C,-2A	1		SNV:-8C,-2C	1		SNV:-5T,-1T,2T,5T	3		SNV:-5G,-2G	3		SNV:-5T,-3G	3		SNV:-6T,6T	3		SNV:-5T,3T,5T	3		SNV:-6G,4G	4		SNV:-8G,-7G	3		SNV:-6T,2T	1		SNV:-1T,1T	3		SNV:1T,4A	1		SNV:-8A,-7A,-6A	1
					SNV:-8C,-7A,4C	1		-19:1I	3		SNV:-3A,6C	1		SNV:-6A,-3G,4C	1		SNV:-5T,-4T	3		SNV:-2A	3		SNV:-7G,6A	3		SNV:-3A,5T	3		SNV:-7G,6A	3		SNV:-1G,3T	4		SNV:-7G,1A	3		SNV:-5T,3C,6T	1		SNV:-7G,-3G,-2G	3		SNV:-8C,-6A,4A	1		SNV:-5C,-2C,1C,4A	1
					SNV:3T,6T	1		-20:4I,-1:1I	3		SNV:-4A,-3A	1		SNV:-7A,-5T,-3A	1		SNV:-1T,3A	3		SNV:-2G,3T	3		SNV:-3C,3T	3		SNV:1T,2G	3		SNV:5C	3		SNV:-8G,2G	4		SNV:-5T,-4G,-1T	3		SNV:-8A,1A	1		SNV:-7G,-6A,-2G	3		SNV:-6T,4C	1		SNV:-7G,-1C,3T	1
					SNV:2C,6T	1		-6:1I	3		SNV:1A,3A	1		SNV:-5C,-1T	1		SNV:-6T,-5T,3T	3		SNV:-5T,-4G	3		SNV:-6G,-4A	3		SNV:-4A,-3G,3T	3		SNV:-8G,-6A,-5C	3		SNV:-6A,-4T	4		SNV:-7G,-1T	3		SNV:-8C,-5G,4C	1		SNV:-3G,3T	3		SNV:-5G,6C	1		SNV:-4T,2G	1
					SNV:-5T,6C	1		-17:1D,-4:1I	2		SNV:-4G	1		SNV:3A,5A	1		SNV:-5G,1T	3		SNV:-6A,-3G	3		SNV:-6A,2T	3		SNV:-7A,-5C	3		SNV:-8G,-3A	3		SNV:-5G,-1G	4		SNV:-5T,-4T	3		SNV:1A,5T	1		SNV:-8G,-7G,-4A,-3G	3		SNV:2T,6C	1		SNV:-8C,-2G	1
					SNV:-6T,-4T,-2C	1		-17:1D,1:1I	2		SNV:-7C,-3C	1		SNV:1A,2G,3A,4G,5T	1		SNV:-7G,-6T,3T	3		SNV:-8G,-5T,-1T	3		SNV:-8G,-1T	3		SNV:-6A,-5G,-4A	3		SNV:-5T,-4A,3T	3		SNV:1T,5T	4		SNV:-1G,1T	3		SNV:-1T,1A,4G	1		SNV:-7G,-5T	3		SNV:-8C,-1T,2C,4C,5T	1		SNV:-4T,3C	1
					SNV:-7C,1T	1		2:1I	2		SNV:-3C,-2A,2C	1		SNV:-8G,2G	1		SNV:-4A,6A	3		SNV:-4A,5A	3		SNV:-7G,-4T	3		SNV:-6A,-4A,-2G	3		SNV:-7G,5A	2		SNV:-2G,5T	4		SNV:-5T,-3G	3		SNV:-8C,-4G,4A	1		SNV:-6A,-4A,-3G	3		SNV:-6G,-4T,-3C,6T	1		SNV:1T,2G,5T	1
					SNV:-2C,4C	1		-13:7D	2		SNV:-8A,-6T,-5G,-2G,2C,4C	1		SNV:1T,3T	1		SNV:-5C,-1T	3		SNV:-6A,-5C	3		SNV:-6G,-5T	3		SNV:-6T,-1T,2T	3		SNV:4C,5T	2		SNV:-8G,4A	3		SNV:-8G,6A	3		SNV:-1T,2T	1		SNV:-8G,-6G,-2G	3		SNV:-6A,5A	1		SNV:-5G,1T	1
					SNV:-3C,5T	1		5:1D	2		SNV:-3C,-2C,3A	1		SNV:-1G,2C	1		SNV:-4A,6T	3		SNV:-6G,-4G	3		SNV:-6G,4G	3		SNV:2T,3T	3		SNV:1A,5T	2		SNV:5A,6T	3		SNV:-6G,5T	3		SNV:-6T,-1T,3A,4C	1		SNV:-1T,6T	3		SNV:1T,4A,5C	1		SNV:-6A,3A,5A	1
					SNV:4A,6T	1		-18:1D,-3:1I	2		SNV:-3C,2G	1		SNV:-1T,5C	1		SNV:3T,6T	3		SNV:-2G,5A	3		SNV:-2G,-1T,4G	2		SNV:-1T,3A	3		SNV:-8A,-1G	2		SNV:-6A,-5G	3		SNV:-6G,-5T	3		SNV:2G,4G	1		SNV:-4G,4G	3		SNV:-5C,2C,6T	1		SNV:-3A	1
					SNV:-6T,-5G,2C,4C	1		-1:17D	2		SNV:1A,5A	1		SNV:-8C,-7C,-6T,-5G	1		SNV:-7A,-4A	3		SNV:-6T,2T	3		SNV:-4T,6T	2		SNV:-6T,2G	3		SNV:-3G,2G	2		SNV:4C,5T	3		SNV:-3G,2T	3		SNV:-3C,4A	1		SNV:-6G,-3G	3		SNV:-5C,4C	1		SNV:-7C,2G,4G	1
					SNV:3T,4A	1		-20:1D,-1:1I	2		SNV:-5C,-3C,3T	1		SNV:-4A,-1T	1		SNV:-6A,-5T,-4A	3		SNV:-4A,1A	3		SNV:5T,6T	2		SNV:-5G,-4A,-2G	3		SNV:-6A,6A	2		SNV:-6T,3A	3		SNV:-6T,-1C	3		SNV:2G,4A,6A	1		SNV:-8G,4G,5T	3		SNV:3C,5C	1		SNV:-2C,3A	1
					SNV:-7A,4C	1		3:1I	2		SNV:-3C,4G	1		SNV:3T,6T	1		SNV:-6T,5T	3		SNV:-8G,-3A	3		SNV:3C	2		SNV:3A,5T	3		SNV:-3G,5A	2		SNV:-6A,-3G,-2G	3		SNV:-4T,2T	3		SNV:-3C,1A	1		SNV:-8G,-6T	3		SNV:3C,4C	1		SNV:-8A,-4T	1
					SNV:-4T,-3C	1		7:1I	2		SNV:-5T,-3C	1		SNV:-6A,-2A	1		SNV:-7G,5T	3		SNV:-6T,5A	3		SNV:-4T,-3G	2		SNV:-5T,-4A,3T	3		SNV:-1G,6A	2		SNV:-6T,2T	3		SNV:-6A,-3G,4G	3		SNV:-8A,1C	1		SNV:-8G,-3G,-2G,4G	3		SNV:-8C,-4T,-2C	1		SNV:-4T,-1G	1
					SNV:-4A,4C	1		1:1D,7:2I	2		SNV:-6T,6C	1		SNV:-4T,-3A	1		SNV:-5T,-1T,5T	3		SNV:3T,6A	3		SNV:-6T,4C	2		SNV:-7A,5T	3		SNV:-8G,-1T	2		SNV:-8G,-4A,-3G,4G	3		SNV:1A,2T	3		SNV:-8C,-5T,6T	1		SNV:-8G,-4A,4G	3		SNV:-6T,2T	1		SNV:-4G,4A	1
					SNV:-2C,2G	1		-8:7D	2		SNV:-6A,-5C,-2A	1		SNV:-8A,-5T,-4T	1		SNV:-3A,-2G	3		SNV:-5T,-4G,-1T	3		SNV:-4T,1C	2		SNV:-4A,4A	3		SNV:-5T,-1T,5T	2		SNV:-6A,6T	3		SNV:-4A,5A	3		SNV:-5C,6T	1		SNV:-8G,-4A,-3G,4G	3		SNV:-7C,-3C,-2C	1		SNV:-7C,-5C	1
					SNV:2T,6C	1		-1:1D	1		SNV:-6A,-3C,-2A,3A	1		SNV:-6T,3A	1		SNV:-8G,-4A,-3G	3		SNV:-6T,1A	3		SNV:4G,6T	2		SNV:-8G,-5G,-4A	3		SNV:-6T,4G	2		SNV:-3G,6A	3		SNV:-6G,-3G	3		SNV:5C	1		SNV:-7G,-2G,-1T	3		SNV:-6A,2C	1		SNV:-5T,1A,2C,5A	1
					SNV:-1G,2G	1		-16:4D,-8:4D	1		SNV:-6A,1A	1		SNV:-7C,-5T,-3C	1		SNV:-6T,1A	3		SNV:-7A,-2G	3		SNV:-4A,-3G,6T	2		SNV:-6T,5A	3		SNV:-6A,-5T,-3G	2		SNV:-8G,-5T,-2G	3		SNV:-8G,2T	3		SNV:-6A,-5T,-2A,4C	1		SNV:-7G,4G,5T	3		SNV:-5T,4G	1		SNV:-8A,-7C,-4A,-3G,-2G	1
					SNV:-5G,3A,5T	1		-8:1D	1		SNV:-5G,2G	1		SNV:-4A,3A	1		SNV:-2G,-1T	3		SNV:-7G,-5G	3		SNV:-6T,1T	2		SNV:-4A,5T	3		SNV:-3G,-2G	2		SNV:-1T,3A	3		SNV:-8G,-4T	3		SNV:-6A,4A	1		SNV:-8G,-7G,-2G	3		SNV:-6T,2T,3C	1		SNV:3T,6A	1
					SNV:-5G,2C,3A,5T	1		-17:1D,1:4D	1		SNV:2G,3C,4C	1		SNV:-6T,-3A,-1G,1T,6C	1		SNV:-4T,-1T	3		SNV:1T,4G	2		SNV:-3G,3A	2		SNV:-7G,3T,5T	3		SNV:-6G,3T	2		SNV:-6T,-1T,3T	3		SNV:-8G,-4A,4G	3		SNV:-8A,-6T	1		SNV:-7G,-5G	3		SNV:-8C,-6T,-5C,2T,6T	1		SNV:-3A,3T,5T,6A	1
					SNV:-8C,2C	1		-12:7D	1		SNV:-8C,1A,4C	1		SNV:-7C,-6A,-5C,-4T,-2A	1		SNV:-7G,-1T	3		SNV:-6A,-1C	2		SNV:-6T,-4T,2T	2		SNV:-6A,-1G	3		SNV:3A,4G	2		SNV:-5T,-4A,-1T	3		SNV:5C	3		SNV:-8C,-4T	1		SNV:-8G,2T	3		SNV:-6T,-4T	1		SNV:-7A,5A	1
					SNV:-7C,-4T,1C,4A	1		-20:2D,-3:1I	1		SNV:3A,4G	1		SNV:-5T,6A	1		SNV:-6A,5T	3		SNV:4C,5T	2		SNV:-6A,-1G	2		SNV:-6T,-4A,-1T	3		SNV:-4A,4G,5T	2		SNV:-6T,-4A,-2G	3		SNV:6C	2		SNV:-6A,4C	1		SNV:-5G,5T	3		SNV:-5C,1A,3A,6T	1		SNV:-6A,2G	1
					SNV:2G,4A	1		-20:4I,-3:1I	1		SNV:-6T,-1G	1		SNV:-7C,-6G	1		SNV:-6T,2T	3		SNV:-5G,-1C	2		SNV:-7G,-6T,-4A	2		SNV:-4G,1T	3		SNV:-6A,-4A,-2G	2		SNV:-7G,-6T,-2G	3		SNV:-6G,-1G	2		SNV:-8C,2G,4G,5T	1		SNV:4G,5A	3		SNV:-1G,1T,6C	1		SNV:-6T,-3C,3C	1
					SNV:-7C,4A	1		-8:1D,-1:1I	1		SNV:-8A,4C	1		SNV:-6T,6C	1		SNV:-6A,-4G	3		SNV:-8G,-6G	2		SNV:-2G,2T	2		SNV:-6T,-1T,3T	3		SNV:-4T,3T	2		SNV:2T,5T	3		SNV:-8G,4G,5T	2		SNV:-1G,4G,6T	1		SNV:-8G,-7G,-3G,4G	3		SNV:-3A,6C	1		SNV:-8C,1A	1
					SNV:5T,6T	1		-1:16D	1		SNV:-7C,-5T,1T	1		SNV:-7C,-6T,-1T,2T	1		SNV:1A,5T	3		SNV:-7G,5T	2		SNV:-8G,-5G	2		SNV:-8G,5A	3		SNV:-6A,2G	2		SNV:-7A,3T	3		SNV:-5T,1A	2		SNV:2T,4C	1		SNV:-8G,-5T	3		SNV:-6T,-5C,1T	1		SNV:2G,3A	1
					SNV:-8C,2G	1		-1:1I,7:1D	1		SNV:-8C,-2C,4C,5T	1		SNV:-7G,1A,3T,4G,5T	1		SNV:5T,6A	3		SNV:-1G,3T,4G,5T	2		SNV:-7G,5T	2		SNV:-8G,2T	3		SNV:-4G,-1C	2		SNV:-4T,5T	3		SNV:1T,5T	2		SNV:-6T,-2A,3C	1		SNV:-3G,-2G,4G	3		SNV:-8G,-6T,2T,6T	1		SNV:-8G,-6G,-3G,-2G	1
					SNV:-7C,-6A,-5C,-4T,-2A	1		-18:1D,-1:1I	1		SNV:-8A,-4T,4G	1		SNV:-7C,-2C,-1T	1		SNV:-4A,-1T,5T	3		SNV:2C	2		SNV:-8G,-7G	2		SNV:-7G,-3A	3		SNV:-7C,-2G	2		SNV:-7G,-4G	3		SNV:-6G,3T,5T	2		SNV:-5T,2T	1		SNV:-8G,-4G	3		SNV:-6G,-2C	1		SNV:-2G,3A	1
					SNV:-8A,6A	1		-10:3D,-3:1I	1		SNV:-8A,-6A,-4T	1		SNV:-7C,5A	1		SNV:-5C,-4T	3		SNV:-8G,6A	2		SNV:-5T,-4T	2		SNV:3T,4G,5T	3		SNV:-7G,-6T,-2G	2		SNV:-8G,-5T,-4A	3		SNV:-3G,6T	2		SNV:-8G,1A	1		SNV:-4T,-3G	3		SNV:-6T,-3C,3T,4C	1		SNV:-2G,4G	1
					SNV:-3A,6C	1		-9:11D	1		SNV:-6A,4G	1		SNV:-8C,-6T,-1T,2C	1		SNV:-7G,-4A,5T	3		SNV:-6T,4G	2		SNV:-8G,-4T	2		SNV:-5T,4A	3		SNV:-1G,5T	2		SNV:-3G,2G	3		SNV:-2A	2		SNV:-7G,4C	1		SNV:-8G,-7G,-3G	3		SNV:2C,6C	1		SNV:-1T,2T	1
					SNV:-2A,4G	1		-20:1D,-3:1I	1		SNV:-5G,4G	1		SNV:-1G,2G	1		SNV:-6A,6T	3		SNV:-8G,-6T,-4A	2		SNV:-5T,4G	2		SNV:-7G,-4A,-2G	3		SNV:-6A,-4A,1T	2		SNV:-7G,-4A,-3G	3		SNV:-6T,-5T,-4A	2		SNV:3A,6A	1		SNV:-1G,5T	3		SNV:-1G,2T	1		SNV:-7G,-4A,4G	1
					SNV:2C,3A	1		-17:1I,-1:1I	1		SNV:-8A,-6A	1		SNV:-6T,3T	1		SNV:-7A,4G	3		SNV:-7G,-6A,-4A	2		SNV:-6T,-5T,-1T	2		SNV:-7G,5A	3		SNV:-7G,-6T,-1T	2		SNV:-7G,2T	3		SNV:-3G,-1G	2		SNV:-5C,4C	1		SNV:-7C,5T	2		SNV:-8C,-7C,-5C,5A	1		SNV:-7A,-4A,-3G	1
					SNV:-6T,-5C	1		-5:1D,-1:2I	1		SNV:-1G,1C	1		SNV:-8C,-1G	1		SNV:-3C,-1T	2		SNV:-4G,5A	2		SNV:-7G,-6A,-4A,5T	2		SNV:-8G,-6T,-2G	3		SNV:-6T,-5T,-1T	2		SNV:-6G,-4G	3		SNV:-7G,2T	2		SNV:-3C,1T,4C,6C	1		SNV:4C,6C	2		SNV:-7C,4G,6A	1		SNV:-7A,-2G	1
					SNV:1C,2T	1		2:24D	1		SNV:-7G,-6A	1		SNV:-6T,-1T	1		SNV:-6T,1T	2		SNV:-1G,5T	2		SNV:3A,6A	2		SNV:-2G,6A	3		SNV:-8C,-7A	2		SNV:-8G,-6G	3		SNV:-6A,-4G	2		SNV:6A	1		SNV:1A,2G,3A	2		SNV:-5T,2T,5T	1		SNV:-7G,-4G,-2G	1
					SNV:-5G,-2C	1		-5:1D,-3:2I	1		SNV:-2G,6C	1		SNV:-6T,-5T,-3G,-1T,3T	1		SNV:-8C,-5T	2		SNV:1A,4C	2		SNV:-7A,-4A	2		SNV:-4A,6A	3		SNV:-8C,-6T	2		SNV:-5T,-2G	3		SNV:-3C,3T	2		SNV:-5C,-2A,1A	1		SNV:-5T,4G	2		SNV:2G,5T	1		SNV:-7G,-1T	1
					SNV:-5T,-2C,3C,4C	1		1:1D,4:2I	1		SNV:-3A,-2G	1		SNV:-7C,3T	1		SNV:-5T,-4A,-1T	2		SNV:-4T,6T	2		SNV:-6A,1A	2		SNV:-6T,-1G	3		SNV:-7A,-4T,-3G	2		SNV:-6T,-1G	3		SNV:-2G,5A	2		SNV:-2C,1A	1		SNV:-8A,6T	2		SNV:1C,3C	1		SNV:3T,5A	1
					SNV:-1T,3T	1		-1:1I,4:1D	1		SNV:-3C,4C	1		SNV:-8C,-7C,-3G	1		SNV:-5T,5A	2		SNV:-6T,-5T,-4A	2		SNV:-8G,-6A,-2G	2		SNV:-5G,3T	3		SNV:-8G,2G	2		SNV:-5G,-4A,-3G	3		SNV:-6T,-5T,5T	2		SNV:-1C,1A	1		SNV:5C	2		SNV:-5G,-2C,5T	1		SNV:-8G,-6A	1
					SNV:-7C,3A	1		-12:1D,-1:1I	1		SNV:-8A,6C	1		SNV:-8C,-7C,-1G	1		SNV:-8G,-4G,-2G	2		SNV:3T,6T	2		SNV:-8G,-2G,5T	2		SNV:-4A,-1T,5T	3		SNV:-3G,-1T	2		SNV:-8G,1A	3		SNV:-8G,-6A,-3G	2		SNV:3T,4G	1		SNV:-4T,-2G	2		SNV:-3C,4C	1		SNV:-5T,-4A,5T	1
					SNV:-8C,-7C,6C	1		-6:1D,-2:2I	1		SNV:-7A,4G	1		SNV:-6A,1A,6C	1		SNV:-1G,5T	2		SNV:-5G,1A	2		SNV:-8G,-3A	2		SNV:-5T,2T,5T	3		SNV:-4A,-1G	2		SNV:-3G,-1T	3		SNV:-5T,5A	2		SNV:-8C,-4A	1		SNV:-1G,2T	2		SNV:-5G,-1T,2C,5T	1		SNV:-8G,-7G,-2G,4G	1
					SNV:-6T,5T	1		-1:3D,5:21D	1		SNV:-2A,4A	1		SNV:-3A,-1T,2C,3A	1		SNV:-8G,-7A	2		SNV:-3G,-2G	2		SNV:-5T,-4A,-2G	2		SNV:-7G,-6T	3		SNV:-2G,2G	2		SNV:-4T,1T	3		SNV:-3A,4G	2		SNV:-1C,5T	1		SNV:-7C,-3C	2		SNV:4A,6A	1		SNV:-3G,3T	1
					SNV:-5T,4A,5C	1		-1:2I,2:1D	1		SNV:-8A,-2G	1		SNV:-7C,-6A,1A	1		SNV:-4T,-3G	2		SNV:-5T,6A	2		SNV:-4T,1T	2		SNV:-8G,-7G	3		SNV:-3G,-2G,4G	2		SNV:-6T,-4A,3T	3		SNV:-8G,-5C	2		SNV:-7G,-3G,6T	1		SNV:2G,3A	2		SNV:-5G,-1T,5T	1		SNV:-7C,4G	1
					SNV:-4A,-2G,4C	1		2:1D,4:2I	1		SNV:-7C,-3G	1		SNV:-5C,4C	1		SNV:-2G,-1T,5T	2		SNV:-6T,-5G,-3G	2		SNV:-4T,5T	2		SNV:-8G,-4A,-1T	3		SNV:-7G,-6T,-3G	2		SNV:-4A,-1G	3		SNV:-8A,-2G	2		SNV:-7A,-3G	1		SNV:3T,6T	2		SNV:-6A,1A	1		SNV:-8G,-6A,-4A,-3G	1
					SNV:1A,3A,5T	1		-8:1I	1		SNV:-7G,-4A,-2G	1		SNV:-6T,-1C,4A	1		SNV:-8G,-4A,3A	2		SNV:1A,2C	2		SNV:-3G,-2C	2		SNV:-6G,-5T	3		SNV:-6T,-5C,-4A	2		SNV:-6A,-5T,-3G	3		SNV:-6A,5A	2		SNV:-6A,3T,6T	1		SNV:-5G,2T	2		SNV:2T,5A	1		SNV:-8G,-6A,-4A	1
					SNV:-8C,-7A,-5G,5T	1		1:3D	1		SNV:-3C,2C,4G,5T	1		SNV:-5T,-1C	1		SNV:-7G,-3A	2		SNV:-5T,5A	2		SNV:-5T,-1C	2		SNV:-4A,5A	3		SNV:-4A,5T	2		SNV:-8G,-4A,-2G	3		SNV:-7G,-5T,-1T	2		SNV:-4A,-2G,6T	1		SNV:-4T,4C	2		SNV:-8A,-7A,-6A	1		SNV:-8G,5T	1
					SNV:-7C,5T	1		Other	1189		SNV:-8G,-5G,-4A	1		SNV:2G,3C,4C	1		SNV:-4G,1T	2		SNV:-4A,3T,5T	2		SNV:-8G,-7A,5A	2		SNV:-3A,-2G	3		SNV:-2G,4G,5T	2		SNV:-7G,-6T,-3G	3		SNV:-5G,-2G	2		SNV:-7G,-6T,-3G	1		SNV:1T,6C	2		SNV:1A,4C	1		SNV:-4A,-2G,3T	1
					SNV:-8A,-4G,-3A,3T,4C,5T	1					SNV:-1T,5A	1		SNV:-7G,-2G,4G	1		SNV:-7G,-4T,1T	2		SNV:-6G,-1T	2		SNV:-6T,-5C,-4A	2		SNV:-6G,-5C	3		SNV:-3G,5T	2		SNV:-7A,4G	3		SNV:-4A,1A	2		SNV:-8A,-3A	1		SNV:-6G,-5T	2		SNV:-1T,2G	1		SNV:-6T,-1T,6T	1
					SNV:1A,4C,5C	1					SNV:-7G,-4T,-3G	1		SNV:-8A,2G,4A	1		SNV:-3G,3T	2		SNV:-8A,6A	2		SNV:-4A,3A	2		SNV:-1T,6A	3		SNV:-3A,-2G	2		SNV:-6T,4G	3		SNV:-1G,2T	2		SNV:-8G,-3A	1		SNV:-6T,-2C	2		SNV:-6T,2C	1		SNV:-4A,-1G	1
					SNV:-3C,1A,4C	1					SNV:-7G,3T,4G	1		SNV:-7C,3A,5A	1		SNV:-6G,5T	2		SNV:-7G,-6A,-2G	2		SNV:-7G,-5G	2		SNV:-8A,-6T	3		SNV:-6G,-5T,-4A	2		SNV:-3G,-2G,4G	3		SNV:-5G,-4A,6T	2		SNV:-8G,-6A,-3G,4G	1		SNV:-8A,-6G	2		SNV:2T,4C	1		SNV:-7G,-5T,-3G,-2G,-1T	1
					SNV:1T,2T	1					SNV:-1T,3T	1		SNV:-2G,6C	1		SNV:-1T,3T,5T	2		SNV:-3G,-2G,4G	2		SNV:-4A,-2G,3T	2		SNV:-1G,3T	3		SNV:-3G,4G	2		SNV:-5T,-2G,-1T	3		SNV:3A,4G	2		SNV:-8G,-1G,4G,5T	1		SNV:-8G,6T	2		SNV:-5T,-1T,2T	1		SNV:-3C	1
					SNV:3A,4G	1					SNV:-8G,-7G,-3G	1		SNV:-6A,-2C	1		SNV:-6T,-5C	2		SNV:-7G,-5T,3T	2		SNV:-6T,-5G,-4A	2		SNV:-8A,-3G	3		SNV:-4G,-1T	2		SNV:-5G,3T	3		SNV:-5T,-4A,4G,5T	2		SNV:3T,4G,5T	1		SNV:-5G,2C	2		SNV:-7C,-5G,3A,5A	1		SNV:-7G,-4G	1
					SNV:-8C,1A,3A,4G	1					SNV:-7G,-4A	1		SNV:-8A,-7C,-1T,4C	1		SNV:-5T,4A	2		SNV:-8A,-3A,5A	2		SNV:-7G,-4T,-3G	2		SNV:-4A,1T	3		SNV:1T,3T	2		SNV:3T,5A	3		SNV:-6T,4C	2		SNV:-4A,3A	1		SNV:-8G,1T	2		SNV:2T,3C	1		SNV:-5T,-4A	1
					SNV:4C,6T	1					SNV:-1G,5A,6C	1		SNV:-8G,-7C,-3C,-2A,4C,5A	1		SNV:-5T,-4T,5T	2		SNV:-4T,-2G	2		SNV:5A,6T	2		SNV:-3G,5T	3		SNV:-8G,2T	2		SNV:-5T,3A	3		SNV:-4A,-1T,2T	2		SNV:-7G,3C,5T	1		SNV:-4T,3C	2		SNV:3C,6C	1		SNV:-5G,-4A,-1T	1
					SNV:-1C,1A,3T,5T	1					SNV:-5T,3T,4G	1		SNV:1A,3A,4G	1		SNV:-5T,-1T,6A	2		SNV:-7G,3T	2		SNV:-5T,1A	2		SNV:-5T,-1C	3		SNV:-5T,2G	2		SNV:-7G,-2G,4G	3		SNV:-3G,2G	2		SNV:-8G,-4T,-2G	1		SNV:-5C,3T	2		SNV:-4T,4C	1		SNV:-8G,-1G	1
					SNV:-7A,-5G,-1T,5T	1					SNV:-8G,-3G	1		SNV:-6G,-4A	1		SNV:-4A,-2A	2		SNV:-5G,2T	2		SNV:-6T,-1T,3T	2		SNV:-7A,-5G	3		SNV:-7G,-1G	2		SNV:-5T,6T	3		SNV:-5T,-4A,-1T	2		SNV:-8G,-6G,4G	1		SNV:-5T,2T	2		SNV:-1G,2G,4G	1		SNV:-6G,-4A,-3G,4G	1
					SNV:-1G,6A	1					SNV:-4A,4G	1		SNV:-1G,3A	1		SNV:-8G,6A	2		SNV:-6G,-5T,-4A	2		SNV:-7G,3T	2		SNV:-8C,4G	2		SNV:-7G,6T	2		SNV:-5G,-1T	3		SNV:-8G,-3G,5A	2		SNV:-6G,-5T	1		SNV:4C,5T	2		SNV:1C,6A	1		SNV:-6A,-5T,-1T	1
					SNV:2C,4C,5C	1					SNV:-8G,-3C,-2A,4G	1		SNV:-7C,-1T,4C	1		SNV:-6A,6A	2		SNV:-8G,-3G,-2G	2		SNV:-5G,3T	2		SNV:3T,4G,6T	2		SNV:-7G,-4A,-3G	2		SNV:-7G,1T	3		SNV:-6G,-5T,4G	2		SNV:-8G,-7G,-3G	1		SNV:2C,3A	2		SNV:-3A,-1C,3T	1		SNV:-7G,-6A,-3A	1
					SNV:1A,3A	1					SNV:-8G,-6A,-1G,1T	1		SNV:3A,4C,5A	1		SNV:1T,3T	2		SNV:-1T,2T	2		SNV:-3G,3T	2		SNV:-6T,2T,6C	2		SNV:1A,2C	2		SNV:-1G,5T	3		SNV:-7G,-5T	2		SNV:-8C,4G,5A	1		SNV:-5T,-4T	2		SNV:-4T,4A	1		SNV:-8A,-1T	1
					SNV:-5C,5C	1					SNV:-7C,-2G	1		SNV:-1G,3T,6T	1		SNV:-7G,-6T,-3G	2		SNV:-7G,-2G,4G	2		SNV:-1T,3T,5T	2		SNV:-8G,3T,4G	2		SNV:-8A,3T	2		SNV:-5T,-3G	3		SNV:1T,2G	2		SNV:-4G,-3G,5A	1		SNV:-8G,-5C	2		SNV:-8C,6A	1		SNV:-3G,-1G	1
					SNV:2T,3C	1					SNV:-8G,-3G,-2C	1		SNV:-7C,-6A,-2A	1		SNV:-6T,-5C,-1T	2		SNV:1A,5T	2		SNV:-6T,5A	2		SNV:-6A,4G	2		SNV:-6A,-5C	2		SNV:-5T,2T,5T	3		SNV:-5T,-1T,2T	2		SNV:-8A,-6G,-5T,-3G,4G	1		SNV:3A,4G	2		SNV:-8G,-4T,-2G	1		SNV:-4A,-1T	1
					SNV:-4A,4G,6T	1					SNV:-3A,3C	1		SNV:-7C,-6G,-4A,-3A	1		SNV:-8G,-3G,6A	2		SNV:-7A,-4A	2		SNV:-8G,2T	2		SNV:-3G,6T	2		SNV:-5G,-1T	2		SNV:-1T,6A	3		SNV:-6T,-5G,-1T	2		SNV:-8G,-6A,-5G,-3A	1		SNV:1A,2G	2		SNV:-7G,-4A,-3G,4G	1		SNV:-7G,-4A,-1T	1
					SNV:-7A,-1C,1A,3T,5T	1					SNV:-8G,-6G,4A	1		SNV:-7G,-3C,-2A	1		SNV:-6T,-1T,3T	2		SNV:-5G,4G,5T	2		SNV:-4A,-1C	2		SNV:-6G,3A	2		SNV:-2G,6T	2		SNV:-6A,4G	3		SNV:-4T,-1G	2		SNV:-8G,-5T,-2C	1		SNV:1A,3A,4G	2		SNV:3T,4C	1		SNV:-5C,-4A	1
					SNV:-7G,-5G,-3G	1					SNV:1C,5A	1		SNV:-5G,-3G,-1G,4G	1		SNV:-4T,5T	2		SNV:-1C,1A	2		SNV:-1T,2T	2		SNV:6C	2		SNV:-6G,-5T	2		SNV:-6T,6A	3		SNV:-5G,3A	2		SNV:-6A,-4G	1		SNV:1T,2G	2		SNV:-6G,-4T	1		SNV:-6G,-2G,4G	1
					SNV:-7G,-6G	1					SNV:3T,6A	1		SNV:2G,4G	1		SNV:2T,3T	2		SNV:-4A,-3G,4G	2		SNV:-8G,-6T,-3G	2		SNV:-7A,4A	2		SNV:-7G,-6A,-4A	2		SNV:-5T,1A	3		SNV:-7G,-6A,-2G	2		SNV:-8G,-6T,-4A,4G	1		SNV:-7G,-3G,5A	2		SNV:-1T,1T,5T	1		SNV:-5T,-2G,4G,5T	1
					SNV:-5C,6C	1					1:1I	11384		SNV:-8G,-1C,2G,3T	1		SNV:-3G,-2A	2		SNV:-7G,-6T,-5T	2		SNV:-8G,-3G,-2G,4G	2		SNV:-3G,5A	2		SNV:-8G,-1T,5T	2		SNV:-6A,-3A	3		SNV:-6T,-5T,3T	2		SNV:-7G,-6A,-3G,5T	1		SNV:-4A,-2A	2		SNV:-7G,-6A,-4A	1		SNV:-8G,-5G,-4A,-3G	1
					SNV:-7G,-4A,-3G	1					1:1D	7731		SNV:3T,5T	1		SNV:-3A,3T	2		SNV:-6T,-5T,-1T,5T	2		SNV:-6T,-5T,-1G	2		SNV:-3G,2T	2		SNV:-5G,-4A	2		SNV:-5C,-3G	3		SNV:-6T,6A	2		SNV:-6A,-5G	1		SNV:-7G,-3G,3T	2		SNV:-4A,-2G	1		SNV:-8G,-3G,-2G,-1T	1
					SNV:2G,4G	1					-5:12D	947		SNV:-8G,-2G	1		SNV:-6T,6T	2		SNV:2G,3T	2		SNV:-5G,-2G	2		SNV:-1T,6T	2		SNV:-6A,5T	2		SNV:-6A,5A	3		SNV:-5T,-3G,-1T	2		SNV:-8G,-5T,-2G	1		SNV:-7G,-3G,6T	2		SNV:-8G,-2G,1T	1		SNV:4G,5T	1
					SNV:-6A,-3G	1					1:17I	793		SNV:-3A,-2G	1		SNV:-6A,5A	2		SNV:-5T,-1G	2		SNV:-6G,5T	2		SNV:-5G,6T	2		SNV:-6A,4G	2		SNV:-6A,-1G	3		SNV:-8C,-5T	2		SNV:-7G,-4G,-2G	1		SNV:-4A,1T	2		SNV:-4T,-3G	1		SNV:3T,4G	1
					SNV:-8G,-3A,-2G	1					-10:13D	497		SNV:-4A,-2G	1		SNV:-8G,4G	2		SNV:-7A,5T	2		SNV:-5T,-4G	2		SNV:-8G,4G,5T	2		SNV:-5T,-3A	2		SNV:-6T,-5C	3		SNV:-7G,5A	2		SNV:-6G,-4A	1		SNV:-6T,-5G	2		SNV:-8G,-1T,2G	1		SNV:-8G,-6A,-5T,-3G	1
					SNV:-8C,-6A,-3G	1					-3:1I	486		SNV:-2G,-1T	1		SNV:-8G,-4A,4G	2		SNV:-5T,-1T,4G	2		SNV:-6A,-5T,-4A	2		SNV:-6T,-4A,3T	2		SNV:-7A,6A	2		SNV:-8G,2T	3		SNV:-5G,-3A	2		SNV:-8G,-5T,4G	1		SNV:-7A,-2A	2		SNV:-2G,-1T	1		SNV:-8A,-6A,-4T,-1G	1
					SNV:-6A,-4A	1					-1:4D	321		SNV:-7C,-4A	1		SNV:-5G,5T	2		SNV:-5T,-1T,5A	2		SNV:-2G,6T	2		SNV:-3A,4G	2		SNV:-2G,4A	2		SNV:-4G,6T	3		SNV:-6T,4G	2		SNV:-3G,6T	1		SNV:-6T,-3G,4G	2		SNV:-8G,-2G,4A	1		SNV:-8G,-3G,-2A	1
					SNV:-6A,-5G,-4A	1					-1:1I	51		SNV:2G,6A	1		SNV:-4T,1T	2		SNV:-5T,-3G	2		SNV:-6A,4G	2		SNV:-8A,-4A	2		SNV:-6T,-4A,5T	2		SNV:-3G,5A	3		SNV:-4A,-3G,-2G	2		SNV:-8A,2G,6A	1		SNV:-7A,4G	2		SNV:-3A,-1G	1		SNV:-8G,-6A,-5G,-3G	1
					SNV:-8C,-2G	1					-3:1D	50		SNV:-1C,1T	1		SNV:-4A,5T	2		SNV:-7G,-4A,-2G,3T	2		SNV:-7G,-3G,3A	2		SNV:-6T,2C	2		SNV:1T,6A	2		SNV:-7G,-1T	3		SNV:-8G,-4A,-2G	2		SNV:-7G,-6G,-1G,6T	1		SNV:-2G,1T	2		SNV:-8G,-6T	1		SNV:-8G,-6A,-5C,-4T	1
					SNV:-7G,-6A,-3G,4C	1					-17:1D,1:1I	33		SNV:-3G,2G	1		SNV:-2G,2G,4G	2		SNV:-8C,5A	2		SNV:4G,5A	2		SNV:-3G,3A	2		SNV:3A,5T	2		SNV:4G,6T	2		SNV:-5T,1T	2		SNV:-6A,-5C,-4A,4G	1		SNV:-2G,-1T,5T	2		SNV:4G,6T	1		SNV:-6A,-4A,4A	1
					SNV:-7G,-6A,-2G,4G	1					-1:1D	31		SNV:-5T,3T	1		SNV:-5G,-3G	2		SNV:-7G,-3G,-2G	2		SNV:-8G,-5T,3T	2		SNV:-4A,2T	2		SNV:-6T,-4T	2		SNV:-6T,4C	2		SNV:-4A,-1G	2		SNV:-7G,-4T	1		SNV:-8G,-7G,-4A,-3G,4G	2		SNV:-8G,-7G,-3G,-1G,4G	1		SNV:-7G,-4A,-1C	1
					SNV:-8G,-4A,-3G	1					2:1D	29		SNV:-1T,2G,3A	1		SNV:-4G,3A	2		SNV:-8A,-1T	2		SNV:-6T,-5T,3T	2		SNV:-6A,-3G,-2G	2		SNV:-4A,2G	2		SNV:1A,5A	2		SNV:-7G,-6T,-3G	2		SNV:-6A,-5T,-4A	1		SNV:-1T,4G	2		SNV:-4T,4G	1		SNV:-8G,-1T	1
					SNV:-7C,-3G	1					-17:1D	18		SNV:-7G,-5G	1		SNV:-5G,-1G	2		SNV:-3G,1T	2		SNV:-7G,1T	2		SNV:-8G,-5T,3T	2		SNV:-1T,6A	2		SNV:-7G,4G,5T	2		SNV:-7G,-2G,4G	2		SNV:-8G,-6A,4G	1		SNV:-6G,-3G,-2A	2		SNV:-8G,-4A,1T	1		SNV:-6T,-4T,5T	1
					SNV:-6A,-3G,3A	1					-17:1D,1:1D	14		SNV:-8G,-7C,2G	1		SNV:-8G,-6T,-4G	2		SNV:-2G,1T	2		SNV:3T,4A	2		SNV:-6A,6A	2		SNV:-3G,3A	2		SNV:-5C,-4A,3T	2		SNV:-1G,2G,5T	2		SNV:-8G,-2G,6T	1		SNV:-8G,-3G,5T	2		SNV:-7G,-3G,-2C	1		SNV:-3G,2G	1
					SNV:-7G,-6T	1					-10:12I,1:5I	12		SNV:-8G,-6A,-3A,4G	1		SNV:-8G,-6T,-5T	2		SNV:-7G,3T,5T	2		SNV:-5C,3T	2		SNV:-7A,-5T,-1T	2		SNV:-6A,-4T	2		SNV:4A,5T	2		SNV:-6T,1T	2		SNV:-8G,-3G,1T	1		SNV:-6A,-1T	2		SNV:-5C,1T	1		SNV:-6T,-1G,5A	1
					SNV:-6A,-4A,-2G	1					-3:2D,5:19I	9		SNV:-5C,-1T,2G	1		SNV:-5T,-3G,-1T	2		SNV:-5C,-1T	2		SNV:-1T,1A	2		SNV:-8G,-4A,2G	2		SNV:-3A,5T	2		SNV:-8G,-6T,-1T	2		SNV:-8C,-3G	2		SNV:-7G,-6G,-3G	1		SNV:-8G,-5C,-4A	2		SNV:-3A,-2G,4G	1		SNV:-6G,4A	1
					SNV:-5G,-4G	1					-6:1D,1:1D	8		SNV:-8G,-7G,-6A	1		SNV:-7G,6T	2		SNV:-5T,-2G,-1T	2		SNV:-3A,3T	2		SNV:-3A,3T	2		SNV:4G,6A	2		SNV:-7G,5A	2		SNV:-5T,-1C,2T	2		SNV:-8G,-5G,-2G,3C,4G	1		SNV:-7C,-5T	2		SNV:-6A,-5C,-3G	1		SNV:-8A,-3G	1
					SNV:1A,5T	1					5:1D	7		SNV:-2G,-1T,2G,5T	1		SNV:-6G,-5T	2		SNV:-5T,-4A,-1T	2		SNV:-2G,1A	2		SNV:-6G,-2G,3T	2		SNV:-6A,-5T,-4A	2		SNV:-6G,-1G	2		SNV:-6T,-5T,-1T,2T	2		SNV:-6A,6T	1		SNV:-7G,3T	2		SNV:-4A,3A	1		SNV:-6A,-4T,-3C,5T	1
					SNV:-8G,-6A,-3G	1					-3:7I,-1:10I	5		SNV:-5C,2T	1		SNV:-7G,-6T,-2G,-1T,4G	2		SNV:-5C,1T	2		SNV:-3G,6A	2		SNV:-6A,-4T	2		SNV:4A,5T	2		SNV:4A,5A	2		SNV:-6T,-1T,3T	2		SNV:-6A,-2G,4G	1		SNV:-4A,-1G	2		SNV:-7G,-4A,4G	1		SNV:-8G,-6A,-5G,-4A,-3G	1
					SNV:-8G,-7G,2G	1					-2:5D	5		SNV:-3G,4G	1		SNV:-7A,-5T,3T	2		SNV:-4A,2G	2		SNV:-6T,-5T,5T	2		SNV:-7G,4G	2		SNV:-7A,3T	2		SNV:-6A,2G	2		SNV:-5G,-1T,3T	2		SNV:-8G,-4A,-1C	1		SNV:-6A,3T	2		SNV:-8G,-5G,-3G	1		SNV:-4A,-2G,-1T	1
					SNV:-3G,4G,5T	1					1:4D	4		SNV:-5T,-2C	1		SNV:-6A,-3A	2		SNV:-4A,6A	2		SNV:-6T,4G	2		SNV:1C,2G,3A	2		SNV:-8G,1T	2		SNV:-8G,-3A	2		SNV:-3G,6A	2		SNV:-3G,-2G,4G	1		SNV:-7G,-6A,-3G,-2G	2		SNV:-1T,6T	1		SNV:-8G,-2G,4G	1
					SNV:-2G,4G	1					-4:1I	3		SNV:-6T,-2G	1		SNV:-8C,-3G	2		SNV:-4A,-1G	2		SNV:-5G,-4T,-2G	2		SNV:-8G,-4G	2		SNV:-6A,1T	2		SNV:-5G,-3C	2		SNV:-2G,4G,5T	2		SNV:-7C,-4G,-1G,2G	1		SNV:-8G,-7A	2		SNV:-8G,-4A,-3G	1		SNV:-6T,-1T	1
					SNV:-7G,3T,4G	1					-9:14D	2		SNV:-7G,-3G	1		SNV:-6T,-2G,-1T	2		SNV:-8G,-3G,4G	2		SNV:-8G,2G	2		SNV:-5C,-4A,-3G	2		SNV:-8G,-4A,-3A	2		SNV:-7G,-6T,1T	2		SNV:-8G,-4G,-2G	2		SNV:-2G,-1T,4G	1		SNV:-6A,-5C	2		SNV:-5T,-4G	1		SNV:-7G,-5T,-4G,-1G	1
					SNV:-6G,-3G	1					-1:2D	2		SNV:-6A,-2G	1		SNV:-5C,2T	2		SNV:-4T,-3G	2		SNV:1A,5T	2		SNV:-7C,-2G	2		SNV:-4A,-3A	2		SNV:-6T,-3C	2		SNV:-4T,-2G	2		SNV:-4A,2C	1		SNV:-6G,-2G	2		SNV:-7A,-5G,-4A,5A	1		SNV:-7G,-6T,4G	1
					SNV:-3G,-2G	1					-17:1D,-5:12D	2		SNV:-7G,4G	1		SNV:-8G,-1C	2		SNV:-8G,-1T	2		SNV:-8A,-6A	2		SNV:-5G,-1T	2		SNV:-6G,6T	2		SNV:-6T,-3G,2T	2		SNV:-6T,-5G,-2G	2		SNV:-4A,5T	1		SNV:-7G,-6A,4G	2		SNV:-6A,-3G,-2G	1		SNV:-6A,-2G,4G	1
					SNV:1C,2C	1					1:1D,5:1D	2		SNV:-6A,-4T	1		SNV:2G,3A	2		SNV:3T,4A	2		SNV:-6T,4A	2		SNV:-7G,-6T,-4A	2		SNV:-4G,4G	2		SNV:-4T,2G	2		SNV:-6G,-3G,4G	2		SNV:-5G,-4A,4G,5T	1		SNV:-7G,-2G,4G	2		SNV:-8A,-2G,2G,6A	1		SNV:-8G,-4G	1
					-1:1I	54167					-2:4D	2		SNV:-5G,6T	1		SNV:-1G,2T	2		SNV:-7A,-4T	2		SNV:-7A,-5T	2		SNV:-6T,-4G	2		SNV:-7G,-5T	2		SNV:-7A,-6T	2		SNV:-5C,4G	2		SNV:-7C,-6T,-5G	1		SNV:4G,6C	2		SNV:-8A,-3G,-2G,4G	1		SNV:5C	1
					-2:2D	2297					-5:1D	2		SNV:-1T,5T	1		SNV:-8A,-7G	2		SNV:-5G,3T,4G	2		SNV:-1G,5T	2		SNV:-8A,-5T	2		SNV:-8C,6T	1		SNV:-6T,1A	2		SNV:-6T,3T,4G	2		SNV:-4T,-1T,3T	1		SNV:-4A,-3G,-1T	2		SNV:-6A,-4A,1T,4G	1		SNV:-8G,-6G	1
					-1:2I	848					-2:1I	2		-2:5D	35555		SNV:-5G,-1T,5T	2		SNV:-5G,-3G	2		SNV:-2G,2C	2		SNV:-7G,6T	2		SNV:-7G,-6T,3T	1		SNV:-6T,5A	2		SNV:-1G,4G,5T	2		SNV:-8G,-7G,4G	1		SNV:-8G,-2G,3T	2		SNV:-4G,-2G	1		SNV:-8G,-7G	1
					1:1I	644					-10:12I,3:5I	2		-12:17D	28761		SNV:-6G,4G	2		SNV:-5T,-3G,-1T	2		SNV:-6A,1T	2		SNV:-7G,-6T,-3G	2		SNV:-3C,3T,4C	1		SNV:-3G,4G,5A	2		SNV:-6A,-4T	2		SNV:-8G,-6A,-3G,-2G,4G	1		SNV:-8G,-6A,-4A,4G	2		SNV:-6G,3A	1		SNV:-5T,-4A,-2G	1
					-4:1I	260					-12:17D	2		-1:1I	24779		SNV:-1T,2G,3T	2		SNV:-3A,3T	2		SNV:-8G,4G,5T	2		SNV:-7G,-6A,-4A	2		SNV:-2C,5C	1		SNV:-3C,3T,4G	2		SNV:-3A,-2G	2		SNV:-8G,-2G,3T,4G	1		SNV:-8G,3T	2		SNV:-8G,-4G	1		SNV:-5T,-3G	1
					-3:1D	192					-3:1I,4:5D	1		1:4I	17099		SNV:-5G,-4A,5T	2		SNV:-5T,-4A,2T	2		SNV:-8G,4G	2		SNV:-3G,6A	2		SNV:-5T,1C,6T	1		SNV:-2G,3A	2		SNV:1A,5T	2		SNV:-7A,5T	1		SNV:-3G,1T	2		SNV:-7G,-6A,4G	1		SNV:-6G,-3G,4G,5T	1
					-2:1I	154					-8:1D	1		-1:2D	4058		SNV:-7G,-6A,5T	2		SNV:-5G,-1T,5T	2		SNV:-4A,5A	2		SNV:-6T,-5T,-1T,5T	2		SNV:5A,6C	1		SNV:-6G,-4T	2		SNV:4G,6T	2		SNV:-8A,-7G,-2G	1		SNV:-5G,5A	2		SNV:-6G,-4A,-1G	1		SNV:-8G,3T	1
					-15:13D,5:1D	120					7:1D	1		1:4D	2543		SNV:-6T,-1T,4G	2		SNV:-8G,-6A,-1T	2		SNV:1T,6C	2		SNV:-6T,-5G,-4A	2		SNV:-7G,1A,5T,6C	1		SNV:-4A,1T,4G	2		SNV:2T,6A	2		SNV:-8G,2G	1		SNV:-4G,-2G	2		SNV:-1G,6T	1		SNV:-7G,-6T,5A	1
					-17:1D,-1:1I	107					-20:1D	1		-17:1D,-3:2D	966		SNV:-8G,-6T,-3G	2		SNV:-2G,6A	2		SNV:-1T,3T,4G	2		SNV:-5T,-1G,2T	2		SNV:-5G,-3A,1T	1		SNV:-6T,-4T,3T	2		SNV:-6T,-2G,-1T	2		SNV:-6A,-4T,5T	1		SNV:-4T,4G	2		SNV:-7G,-1G	1		SNV:3T,6T	1
					-3:1I	100					-18:1D,1:1I	1		-3:5D	205		SNV:-5G,3T,5T	2		SNV:-6A,-4A,-1T	2		SNV:-4A,3T,5T	2		SNV:-8C,-5T,-1T	2		SNV:-5C,-4T,1T	1		SNV:-6A,-4A,5A	2		SNV:-1G,3A	2		SNV:-7G,6A	1		SNV:-6T,-1T	2		SNV:-5T,-3G	1		SNV:-5G,-4A,-3G,2G	1
					-15:13D,7:1D	92					-3:1I,3:2D	1		1:1I	193		SNV:-5C,-3G	2		SNV:-5T,3A	2		SNV:-7A,6A	2		SNV:-6T,-4A,3A	2		SNV:-5G,3C	1		SNV:-5T,-4G	2		SNV:4C,5T	2		SNV:-8C,-6A,-3G,4G	1		SNV:-6A,-5T	2		SNV:-7A,-3G,-1G	1		SNV:-7G,-3A	1
					-17:1D	75					-10:3D	1		-4:1I	180		SNV:-5G,6T	2		SNV:-6A,-1G	2		SNV:-4G,-1T	2		SNV:2G,3T	2		SNV:-7G,-6T,-5G,2C,5T	1		SNV:-3G,4C	2		SNV:-6T,-1G	2		SNV:-7G,-5T,-4A	1		SNV:-7G,-6T,2T	2		SNV:-7G,-5G,-2G,4G	1		SNV:-8A,-3G,5A	1
					-1:1I,5:1D	23					-8:1D,1:1D	1		-13:17D	152		SNV:-8A,2T	2		SNV:1T,3T	2		SNV:-5T,-3A	2		SNV:-5T,-4A,5A	2		SNV:-3G,2T,6C	1		SNV:-4G,-1T	2		SNV:-3G,3A	2		SNV:-7A,-3G,4G	1		SNV:-6A,-5T,-2G	2		SNV:-6A,-3G,-2G,-1T	1		SNV:-7G,-6A,-3G	1
					-17:1D,-2:2D	11					-2:2D	1		1:5D	108		SNV:-7G,2C	2		SNV:-5T,1T	2		SNV:-6T,-3G,-2G	1		SNV:-6T,-1G,5T	2		SNV:-8G,-4T,1A	1		SNV:-5T,-1T,3T	2		SNV:-4A,6A	2		SNV:-5C,-3C,2G	1		SNV:-8G,-5G,-3G	2		SNV:-6A,5T	1		SNV:-8G,-4A,-3G,4G	1
					-1:1D	11					-17:1D,-1:4D	1		-17:1D,-2:5D	100		SNV:-4A,2G	2		SNV:-4A,-2G,1T	2		SNV:-6G,-2G,4G	1		SNV:-5T,-4G,5T	2		SNV:-8G,-7G,5T	1		SNV:-1C,5T	2		SNV:-5G,5A	2		SNV:4G,6T	1		SNV:-7G,-6A,-3G	2		SNV:-6G,4G	1		SNV:-8G,-7G,-3G,-2G	1
					-20:1D,-1:1I	10					-18:1D	1		-2:1I	78		SNV:-2G,5T	2		SNV:-6G,-5T,-1G	2		SNV:-8C,-6T,-3G,2G,6T	1		SNV:-4G,5A	2		SNV:-5G,2C	1		SNV:-3G,-1G	2		SNV:-2G,6C	2		SNV:-6A,3T,5T	1		SNV:-3A,-1G,1T	2		SNV:-2G,6A	1		SNV:-6G,-3G	1
					5:1D	6					1:1I,5:1D	1		-10:17D	76		SNV:-5T,3T,6T	2		SNV:-6T,-4A,5T	2		SNV:-8C,-5G,3A,4C,5T	1		SNV:1T,3T,5T	2		SNV:-8A,3C,6T	1		SNV:-7G,-6A,-4A	2		SNV:-8G,5A	2		SNV:-5C,-4A	1		SNV:-7A,-2G	2		SNV:-8C,4G	1		SNV:-6A,-4A,-2G	1
					1:2I	6					-20:4I,1:1D	1		-1:4I	72		SNV:-5C,-4A,-2C	2		SNV:-5T,2T,4G,5T	2		SNV:-8C,-6T,-5G,4C,5T	1		SNV:-7G,-6A,-2G	2		SNV:-8G,-2G,5T,6A	1		SNV:-4A,3T,4G	2		SNV:-5T,-4A,5T	2		SNV:-8G,-6A,-3G,-1T	1		SNV:-4A,5A	2		SNV:-7G,-6A,2G,3T	1		SNV:-5G,3T	1
					-20:4I	6					-12:13D	1		-15:11D,-2:7D	55		SNV:-6T,-5G,-4A,6T	2		SNV:-6A,-4T	2		SNV:2G,3T,6A	1		SNV:-3A,4A	2		SNV:-8G,-3G,-2G,5T	1		SNV:-4A,4G,5T	2		SNV:-5T,-3A,3A	2		SNV:-8G,-6T,-5G,5T	1		SNV:-6T,-3G,5T	2		SNV:-8G,-4T,-3G	1		SNV:-8G,4A	1
					-3:2D	5					-3:7I,1:10I	1		-17:1D,-1:1I	52		SNV:-4A,3T,5T	2		SNV:-5G,3T,5T	2		SNV:-8C,-7A,6T	1		SNV:-8G,-5G	2		SNV:-8C,-1G	1		SNV:-7A,5A	2		SNV:-6T,-2G,6T	2		SNV:-8G,-3G,1T,4G	1		SNV:-2G,2T	2		SNV:-4A,2T,3A	1		SNV:-8G,-6A,5T	1
					-20:1D	4					-10:12I,-4:2D,1:7I	1		-15:17D	52		SNV:-6A,-1T	2		SNV:-7G,-6A,-5G	2		SNV:-7G,-3G,1C,2T	1		SNV:-6T,-5T,-2G	2		SNV:1A,3T	1		SNV:-6T,-5T,-4A	2		SNV:-4A,2G	2		SNV:2T,4G,5T	1		SNV:-8G,-6A,-3G,-1G	2		SNV:-5C,-4G,4G,6A	1		SNV:-6G,-2G	1
					-20:2D,-1:1I	4					-1:17I	1		-17:1D	43		SNV:-6T,-1T,5T	2		SNV:-6A,-4A,-2G,4G	2		SNV:-6G,3A	1		SNV:-8G,-3G,-2G	2		SNV:-7G,-2G,4G,5T	1		SNV:-7G,3A	2		SNV:-1G,1A	2		SNV:-7G,3T,4G	1		SNV:-6A,-3G,4G	2		SNV:-8G,-6G,-3G,3T	1		SNV:-4G,-2G	1
					-20:4I,-1:1I	4					4:5D	1		-3:1I	40		SNV:-2G,6T	2		SNV:-5C,5T	2		SNV:-7G,4G,6T	1		SNV:-5T,6A	2		SNV:2C,4G,6A	1		SNV:-5G,2T	2		SNV:-7G,3T	2		SNV:-6G,5T	1		SNV:-6A,-2A	2		SNV:1A,3T	1		SNV:-8C,-7G	1
					-17:1D,-2:1I	3					2:17I	1		-17:1D,1:4I	36		SNV:-1T,1A	2		SNV:-6T,-5C	2		SNV:-8C,2C,4C,5T	1		SNV:-8G,-6T,-4A	2		SNV:-2G,3T,4G,6A	1		SNV:-6T,3T,5T	2		SNV:-6A,4G	2		SNV:-5C,1T	1		SNV:-6A,-3A	2		SNV:-3G,1T	1		SNV:-8G,-6T,-5G,-4A	1
					1:1D	3					-14:1D,-6:6D,3:4I	1		-3:1D	24		SNV:-7G,5A	2		SNV:-8G,3T	2		SNV:-7G,-4T,-1T,6C	1		SNV:-7G,-4A,4G	2		SNV:-7G,-2G,6C	1		SNV:-6T,1T	2		SNV:-8G,2G	2		SNV:-5C,5C	1		SNV:-7A,-4A	2		SNV:-7G,-6A,-5C,-4A	1		SNV:-8C,-2G,-1C	1
					-8:1D	3					3:17I	1		-2:2D	16		SNV:-8G,5A	2		SNV:-7G,2G	2		SNV:-8G,-7G,2C,3A	1		SNV:-6T,-5T,-4A	2		SNV:-7G,-2G,-1C,6T	1		SNV:-8G,2T,5A	2		SNV:-6A,-3G,-1G	2		SNV:-7C,-4G	1		SNV:-8G,-7G,-5T	2		SNV:-8G,-7G,-3C	1		SNV:-8A,-4A,-2G	1
					1:1D,4:2I	3					1:16I	1		-3:2D	14		SNV:-6G,3T	2		SNV:-7G,1T	2		SNV:-6G,1T,5T	1		SNV:2T,5T	2		SNV:-2G,4C,5T	1		SNV:-7A,5T	2		SNV:-7A,6A	2		SNV:-8G,-5G,-2G	1		SNV:3T,4G,5T	2		SNV:-8A,-4A	1		SNV:-7G,-5G	1
					7:1D	2					1:1I,7:1D	1		3:2D	13		SNV:1C	2		SNV:-6T,2C	2		SNV:-7G,3A	1		SNV:5C	2		SNV:-8C,-4T,-1T,4C,5T	1		SNV:-5G,-3A	2		SNV:-4A,1T,2G	2		SNV:-7G,-3A	1		SNV:-1G,4G	2		SNV:-8G,-6A,-4A,4G	1		SNV:-7C,-6A,-3G	1
					3:1I	2					2:12D	1		-1:4D	10		SNV:-1T,5A	2		SNV:-4A,3T,4G	2		SNV:-2C,2G	1		SNV:-5T,1A	2		SNV:-7G,4G,5T,6T	1		SNV:-8G,-6G,-2G	2		SNV:-7G,-4T	2		SNV:-8G,2G,3T	1		SNV:-8G,-6A,-3G,4G	2		SNV:-5C,-1T,4A,5T	1		SNV:-8G,-1T,6T	1
					-2:2I	2					-2:12D	1		-3:6D	9		SNV:-6A,-4A,4G	2		SNV:-1T,4G	2		SNV:-6A,-2G,5T	1		SNV:-8G,-1T	2		SNV:-7G,-2G,4G	1		SNV:-4G,2T	2		SNV:-4A,4C	2		SNV:-6A,-5T,-4A,-3G	1		SNV:-8G,-3G,4G,6T	2		SNV:-8G,-4A,2T	1		SNV:-8G,-7G,-6T	1
					-6:1D	2					-1:7D	1		-17:1D,-1:2D	8		SNV:-5T,-4A,5A	2		SNV:-8G,-1T,5T	2		SNV:-8A,6T	1		SNV:-8G,3A	2		SNV:-4T,4C	1		SNV:-6T,-5T,3T	2		SNV:-4G,3T	2		SNV:-7G,4G,5T	1		SNV:-5G,6A	2		SNV:-8G,3T,4G	1		SNV:-8A,-5G,6A	1
					-1:1I,7:1D	2					3:1I	1		-18:1D,-3:2D	8		SNV:-3A,-1T,5T	2		SNV:1T,3A	2		SNV:-8G,-6T,-2G,5T	1		SNV:-8G,1T,6T	2		SNV:-8A,5A,6T	1		SNV:1T,2G	2		SNV:-7G,-5G	2		SNV:-8G,-7A	1		SNV:-5T,5A	2		SNV:-8G,-7G,-4A,-3G	1		SNV:-2G,3T	1
					-5:1I	2					-21:1D	1		-4:5D	7		SNV:-6G,-1G	2		SNV:-7A,-3A	2		SNV:-1G,1C,3T	1		SNV:-4A,-1C	2		SNV:-8C,1A,4C	1		SNV:-6G,5T	2		SNV:-8C,-4A	2		SNV:-4G,1A,4G	1		SNV:-1T,4G,5T	2		SNV:-8G,-6A,-5T,5T	1		SNV:-8G,-1T,5T	1
					-1:2I,5:1D	2					Other	53895		-1:6D	7		SNV:-7G,-6T,3A	2		SNV:-8A,6T	2		SNV:-5T,-4T,1C	1		SNV:-8G,4G,5A	2		SNV:-6G,3C	1		SNV:-8G,-1G	2		SNV:-1T,6A	2		SNV:-5C,2T,3C	1		SNV:1T,2C	2		SNV:-7G,-6T,6T	1		SNV:-8G,-7A,-4A,-3G	1
					-18:1D,-1:1I	2								-2:3D	6		SNV:-5C,4G	2		SNV:-8G,1T	2		SNV:-6T,-2C	1		SNV:-5G,-4G	2		SNV:-7C,5A	1		SNV:-5T,3T,5T	2		SNV:4A,5T	2		SNV:-4G,-1G	1		SNV:1C,3T	1		SNV:-8G,-7C	1		SNV:-8G,-4G,5T	1
					-4:2D	2								-17:1D,1:4D	6		SNV:-7G,-2G,3T	2		SNV:-4A,-3A	2		SNV:-8C,-5G,5T	1		SNV:-5T,3T,5T	2		SNV:-8G,-6G,-4A,4A	1		SNV:-6T,-5G,-1T	2		SNV:-5C,1A	2		SNV:-8G,-4A,4G	1		SNV:1T,2G,3T,4G	1		SNV:-3G,3A,5T	1		SNV:-5T,3T	1
					7:1I	2								-1:1I,5:1D	5		SNV:-5G,2C	2		SNV:-5G,6T	2		SNV:-7G,2C	1		SNV:-4G,-3A	2		SNV:-6A,-5G,-4A	1		SNV:-7G,-5T,-2G	2		SNV:-4G,1A	2		SNV:-8G,-3A,4G	1		SNV:1A,6A	1		SNV:-8G,-4A,-1G,4G	1		SNV:-6A,-5T,-4A	1
					1:14D	2								-17:1D,-2:2D	5		SNV:-3G,-1G	2		SNV:-6T,-4G	2		SNV:1C,6C	1		SNV:-7G,-1T,3T	2		SNV:-4G,-3G	1		SNV:-5G,1T	2		SNV:-5C,-2G	2		SNV:-7G,-6A,4G	1		SNV:-8C,-5G,4G	1		SNV:-7G,-1T	1		SNV:-7G,-3G,3C	1
					-6:14D	2								4:5D	5		SNV:-8G,3A	2		SNV:-6T,4A	2		SNV:1T,3C	1		SNV:-8A,-4A,-3G	2		SNV:-6T,-5T,-4A	1		SNV:-8G,-7G,-4A	2		SNV:-8G,-6T,2T	2		SNV:-6A,-4T,-3G	1		SNV:-5G,-1G,6C	1		SNV:-5G,-3G,-1C	1		SNV:-5C,-1T,2C,6T	1
					-9:14D	2								1:4I,5:1D	5		SNV:-6A,-5C	2		SNV:-2G,3A	2		SNV:3T,4G,6T	1		SNV:-5T,4C	2		SNV:-7G,-3G,5T	1		SNV:-5T,-4A,5T	2		SNV:-2G,1T	2		SNV:-8G,-6A,-1G	1		SNV:1C,2T	1		SNV:-6A,-2A	1		SNV:-6A,-4T	1
					-2:5D	1								-17:1D,-3:2D,7:1D	4		SNV:-6G,1T	2		SNV:-5T,1T,5T	2		SNV:2C,4G	1		SNV:-6A,6T	2		SNV:-7G,-6G,-4A,-3G	1		SNV:-6T,-5G,-4A	2		SNV:-7A,-3G	2		SNV:-6A,-4A,-2A	1		SNV:-8C,5A	1		SNV:-6A,-4G,-2G,-1T,5T	1		SNV:-6A,-4A,4G	1
					-10:2D	1								-20:1D,-12:17D	4		SNV:-7G,-6T,-1T	2		SNV:-7A,-2G,5T	2		SNV:-7G,1C,6C	1		SNV:-7A,5A	2		SNV:-7A,6T	1		SNV:-6G,4A	2		SNV:-5G,-1G	2		SNV:-6A,-5C	1		SNV:-8C,-7G,5A	1		SNV:-8G,-6G,4G	1		SNV:-6T,6T	1
					-1:1I,4:1D	1								-5:1I	4		SNV:-5T,-3A	2		SNV:-6A,5T	2		SNV:-4T,-3G,1C	1		SNV:-6T,4G	2		SNV:-6G,-4T	1		SNV:-4G,-2G	2		SNV:-6T,-5T,6T	2		SNV:-6A,-4A,-3G,-2G,4A	1		SNV:-8C,4A,5A	1		SNV:-8G,-6A,-1T	1		SNV:-6T,-4G	1
					-14:2D	1								5:1D	3		SNV:-7A,1T	2		SNV:-6G,-3G	2		SNV:-7G,2C,4G	1		SNV:-6A,-5G,-1T	2		SNV:-8A,-6G	1		SNV:-5G,4G	2		SNV:-6A,-2G,-1T	2		SNV:-7C,-6A,1T	1		SNV:-5T,-1C,6C	1		SNV:2C,4G	1		SNV:-7G,-5G,-1G	1
					-10:3D	1								-8:1D,-1:1I	3		SNV:-3A,5T	2		SNV:-7G,1T,6T	2		SNV:-8C,-4T,-3C	1		SNV:-4A,3T	2		SNV:-6T,-4G,-3A	1		SNV:-8A,-7G,-3G	2		SNV:-1T,3T,5T	2		SNV:-6G,-4G,5T	1		SNV:-8C,6T	1		SNV:-7G,-5G,-3G,-1G,6T	1		SNV:-8A,-6T	1
					-15:12D,3:1D,7:1D	1								-1:1I,7:1D	3		SNV:-1C,5A	2		SNV:-4G,5T	2		SNV:-8G,-7G,-2G	1		SNV:-3A,2T	2		SNV:-6T,-3G,2T	1		SNV:-1G,6A	2		SNV:-7G,-1C,3T,4G	1		SNV:-5C,5A	1		SNV:-7C,-4T,4C	1		SNV:-6A,2C,3A	1		SNV:-7G,-6T,-1T,4G	1
					-4:1I,5:1D	1								3:4D	3		SNV:-6A,1T,5T	2		SNV:-8G,-5C	2		SNV:-2C,4G	1		SNV:-6T,-5T,-1G	2		SNV:-6A,-4A,-3G	1		SNV:-8A,-3G	2		SNV:-7C,6C	1		SNV:-8A,-6G,-4G,-3A	1		SNV:-7G,-3G,4C,5A	1		SNV:-6T,-5G,-2G	1		SNV:-7C,-6A,-1G,6A	1
					-17:1D,-1:2I	1								-5:5D	3		SNV:-5T,-4G	2		SNV:-1G,3T	2		SNV:-5C,4G	1		SNV:-5C,-4A,5A	2		SNV:-6A,-4A,2G	1		SNV:-6G,-4A,-2G	2		SNV:-6G,4A	1		SNV:-7A,4G	1		SNV:-5C,4C	1		SNV:-7G,-6A,-5T,-4A	1		SNV:-8G,-3G,-2G,3T,4G	1
					-20:3D,-1:1I	1								-1:1D,4:4D	3		SNV:-3G,-2G,5T	2		SNV:2G,4C	1		SNV:-6T,-2G,3A	1		SNV:-5T,-1T,2G	2		SNV:-4A,-2G,4G	1		SNV:-6T,-5G,5T	2		SNV:-8C,5T	1		SNV:-8G,-1C,4C	1		SNV:2G,5C	1		SNV:-6A,-4A,-3G,4G	1		SNV:-6T,-5G,-1T	1
					-2:3D	1								-20:1D,-2:5D	3		SNV:-1G,1A,3T	2		SNV:-6A,-2G,5T	1		SNV:-1T,4G	1		SNV:-7G,-6A,-3G	2		SNV:-7G,2T	1		SNV:-6A,-5T,-1T	2		SNV:-6T,-5T,-4T,2G	1		SNV:-3C,2C,6C	1		SNV:-3G,1C,2T	1		SNV:-8G,-1T,1T	1		SNV:-7C,-1T,3T,5T	1
					-1:1I,7:1I	1								2:1I	3		SNV:-4T,6T	2		SNV:1T,3C	1		SNV:-3C,4C	1		SNV:4G,5A	2		SNV:-5T,-4A,5T,6T	1		SNV:-8G,-2G,4G	2		SNV:-8G,-4T,1C,4G	1		SNV:-7G,-3G,4A	1		SNV:-3A,2G,6C	1		SNV:-5G,4G	1		SNV:3A,5T	1
					-17:1D,1:2I,3:1D	1								-9:17D	3		SNV:2T,6T	2		SNV:-7G,2C,3A	1		SNV:-7A,-6G	1		SNV:-8G,4G	2		SNV:-8C,1A,3C,5C	1		SNV:-6G,-5T,1T	2		SNV:-8C,3A,4G	1		SNV:-5C,2T	1		SNV:-7C,4A	1		SNV:-4G,-2G,6T	1		SNV:-4A,-3A,1A	1
					-15:13D,1:1D,5:1D	1								-8:5D	3		SNV:-3C,-1C,4A	1		SNV:-8A,1C	1		SNV:-7G,1A	1		SNV:-3A,5A	2		SNV:-5G,-3G,-2A,3A	1		SNV:-6T,6T	2		SNV:-1C,1A,6C	1		SNV:-5C,-3G	1		SNV:2T,3C	1		SNV:-8G,5T	1		SNV:1T,6A	1
					1:1I,5:1D	1								-6:1D,-2:5D	2		SNV:1T,6A	1		SNV:-2C,5T	1		SNV:-7G,-6T,-5G,5T	1		SNV:-5T,2G	2		SNV:-5C,-4A	1		SNV:-8G,-3G,4A	2		SNV:-7C,-5T,-4T	1		SNV:-8G,-4A,4G,5T	1		SNV:-8C,-6G,-5C,-4A,-1T	1		SNV:-6A,3C,5T	1		SNV:-5T,3A	1
					-15:8D,-5:1I,-2:7D	1								-20:1D,1:4I	2		SNV:-6A,1C	1		SNV:-4T,-1G,1C,6T	1		SNV:-7G,-3G,5T	1		SNV:-5C,3A,5A	2		SNV:4C,5T,6A	1		SNV:-7G,-3A	2		SNV:-7G,-3G,6C	1		SNV:-8A,-7G	1		SNV:3T,4G,6T	1		SNV:-8G,-4A,-3G,4G	1		SNV:-7G,-6A,-5G,-3A,2G	1
					1:1D,5:2I	1								-18:1D,-2:5D	2		SNV:-8A,-3C	1		SNV:1T,4A,5T	1		SNV:-4A,2G	1		SNV:-8A,-5T,5T	2		SNV:-4G,-1G,4G	1		SNV:-4A,1T	2		SNV:-8A,-7G,-1G,5T	1		SNV:1T,3T,4G,5T	1		SNV:-8A,-2C,4C	1		SNV:-8G,-7G,-3G,4G	1		SNV:-6A,3T,4G	1
					1:1D,7:2I	1								-1:1D	2		SNV:4C,6A	1		SNV:4C,6T	1		SNV:-5G,-3G,6T	1		SNV:-7G,-4T,-2G	2		SNV:-4T,2T	1		SNV:-8G,6T	2		SNV:-8A,-1G,6T	1		SNV:-8G,-3G,5A	1		SNV:-6T,5C	1		SNV:-2G,3T,4G	1		SNV:-4A,3C	1
					5:1I	1								-20:4I,-2:5D	2		SNV:1C,4A,5T	1		SNV:-5T,-2C,4A,5T	1		SNV:-6A,-4A,-3G,-1G	1		SNV:-6T,-5C	2		SNV:-5T,3T,4G	1		SNV:-8G,5A	2		SNV:-8G,5C	1		SNV:-4G,-3G	1		SNV:1T,3C,6T	1		SNV:-7G,-6A,-5C,-4A,-1T	1		SNV:-5C,-4A,-1G,4G	1
					-20:4I,-13:3I,-10:1I,-1:1I	1								-8:1D	2		SNV:5C	1		SNV:-4T,1C,6T	1		SNV:-4A,-1G,5T,6T	1		SNV:-7G,3A	2		SNV:-5T,-1T,2T,6T	1		SNV:-8G,-5C	2		SNV:-8G,-6T,4G	1		SNV:-7G,-4T,4G	1		SNV:-6T,-5G,-1G,3C	1		SNV:-8G,-4T,4G,5T	1		SNV:-5T,5A	1
					-7:14D	1								4:1D	2		SNV:-8A,-7C	1		SNV:-3G,4C	1		SNV:-6T,-3A,5A	1		SNV:-4A,1A	2		SNV:-5T,-2C,1T	1		SNV:-1T,2G	2		SNV:-8G,-5T,6T	1		SNV:-5G,2C	1		SNV:-5G,3C	1		SNV:-7A,4G	1		SNV:-7A,2T	1
					-14:13D,5:1D	1								-18:1D,-1:2D	2		SNV:4C,5T	1		SNV:-8G,-3G,6T	1		SNV:1T,6A	1		SNV:-8G,1T	2		SNV:-5C,-4G	1		SNV:1A,2G	2		SNV:-6T,-5G,3A,4C,5T	1		SNV:-7G,-5T,-3G	1		SNV:-1C,5C,6T	1		SNV:-5C,-4T,1A	1		-1:1I	24331
					-13:14D	1								-1:6D,8:1I	2		SNV:-5C,-2G,1T,4G	1		SNV:-7C,2G,5T	1		SNV:-4T,-2G,2G,5T	1		SNV:-4G,-1G	2		SNV:-6T,-5G,-1T,2G,3T	1		SNV:-6T,3T,6A	2		SNV:-6G,3C	1		SNV:-8G,-5C,-2G,2C	1		SNV:-5C,3T,4G,5C	1		SNV:-6A,-5T,-2G	1		-3:20D	8627
					1:3I,3:2D	1								5:4I	2		SNV:-7C,5T	1		SNV:-8C,-7G,6T	1		SNV:-4G,-3A,-2G	1		SNV:-5T,4G	2		SNV:-6T,-5C	1		SNV:-7G,-4A,-2G	2		SNV:-4T,4C	1		SNV:-8G,4G,5A,6T	1		SNV:-6T,-4T,5T	1		SNV:-5T,2T	1		-6:14D	7966
					-16:13D,5:1D	1								7:2D	2		SNV:-4T,-1T,1C	1		SNV:-8A,-2C	1		SNV:-6T,6A	1		SNV:-7G,1A,5T	2		SNV:-5G,-3G,3T	1		SNV:3T,4G,5T	2		SNV:-8G,-5C,-4T	1		SNV:-7G,-4A,5T	1		SNV:-8A,-2C	1		SNV:-8G,-5T,-4A,-2G,6A	1		-2:10D	936
					-8:6D	1								-1:4D,7:1D	2		SNV:-8A,-1T	1		SNV:-5G,4C,5T	1		SNV:-4T,-3G,5T	1		SNV:-4T,-3G	2		SNV:-8G,-4G,2G	1		SNV:-3G,-2G,-1T	2		SNV:-8G,5T,6T	1		SNV:2G,3T	1		SNV:1C,3T,5A	1		SNV:-5T,-3G,-1G	1		1:1D	816
					-17:1I	1								-4:1D	1		SNV:-6T,-5C,1C,2T	1		SNV:-4T,-2G,4G	1		SNV:-8G,-6A,-4T,-3C,2G	1		SNV:3T,4A	2		SNV:-8G,-7G,-4A,-3G,4G	1		SNV:-8G,-6A,-2G,4G	2		SNV:-7G,-6T,1A,5T,6C	1		SNV:-5G,-4T,-3G	1		SNV:-1C,2C,4G	1		SNV:-8G,-6A,-4A,5A	1		-3:4D,4:7D	682
					-3:1D,2:1D	1								1:1D	1		SNV:-8G,-7G,-5T	1		SNV:2C,4G,5T	1		SNV:-8A,-4A	1		SNV:-8G,-4A,-2G	2		SNV:-4T,-3G,4G,5T	1		SNV:-8G,-6A,4G	2		SNV:-1C,4A,5T	1		SNV:-7G,6T	1		SNV:-7C,3A	1		SNV:-8G,-4G,-2G,-1T	1		-3:1D	515
					-22:1D,-17:1I	1								-11:15D,7:2D	1		SNV:-8G,-6T,-3G,6T	1		SNV:-8A,-5T,-4T	1		SNV:-6T,-3G,-1C	1		SNV:-7G,-6T,2C	2		SNV:-6G,-2G,4G	1		SNV:-7A,-5T,-1T	2		SNV:1T,4A	1		SNV:-6A,-3G,2T	1		SNV:-8C,-5C,5A	1		SNV:-2G,5A	1		1:1I	79
					-2:2I,-1:1D	1								2:3D	1		SNV:-1T,6A	1		SNV:-8G,-6A,-2G,4A	1		SNV:-8G,-6A,-3C,-2G	1		SNV:-7G,-1T	2		SNV:-7G,3T,6A	1		SNV:-5C,5T	2		SNV:-8C,-4T	1		SNV:-8G,-3G,-2G	1		SNV:-3C,1C	1		SNV:-7A,4G,5T	1		-1:1D	52
					Other	13								-20:2D	1		SNV:-6T,-1T,3A	1		SNV:-8C,-5G,3A,5T	1		SNV:-7A,-6T	1		SNV:-2A	2		SNV:-8G,-2G,4G	1		SNV:-5G,-3G	2		SNV:-8C,4C,5T	1		SNV:-7A,3A	1		SNV:-1C,1T	1		SNV:-2G,5T	1		-3:1I	49
														2:1I,3:3D	1		SNV:-5T,-4T,-3A,2T	1		SNV:-5G,1T	1		SNV:-8G,-4T,-3G,3A,4G	1		SNV:-5G,-4A,-1T	2		SNV:-1T,3T,6A	1		SNV:-5C,-4T	2		SNV:-7C,-6A,-1G,3T,5T	1		SNV:-6G,-5T,-3G,-2G	1		SNV:-5C,1C,2T,6T	1		SNV:-8G,-6A,-4A,-2G	1		-14:21D	35
														-17:1D,-3:3D	1		SNV:-5T,-3G,2T,5T	1		SNV:-5T,3C	1		SNV:-6A,-5T,-2G,-1T	1		SNV:-4A,-2G,4G	2		SNV:-7G,-6T,-4A,-2G,6A	1		SNV:-8G,1T	2		SNV:3C	1		SNV:-6A,1T	1		SNV:-1T,6C	1		SNV:-3G,-2G,5T	1		-2:1I	30
														-12:1D,-2:5D	1		SNV:-6T,-4A,1A	1		SNV:-8A,-5T,-3A,-2A,3A	1		SNV:-7G,-6A,-4A,-2G	1		SNV:-7G,-5G	2		SNV:-6T,5A	1		SNV:3A,6A	2		SNV:1C,3T,4G	1		SNV:-6A,-3G,-1G,4C	1		SNV:-6A,-5G,4G	1		SNV:-5T,1A	1		-20:4I,-1:1I	12
														-20:2D,-1:1I	1		SNV:-4A,-1G,1A,2G,6A	1		SNV:-6T,1A,4G,5T	1		SNV:-1G,2T,3A	1		SNV:-2A,3T	2		SNV:-8G,-4A,-2G,3A	1		SNV:3A,5T	2		SNV:1A,3C	1		SNV:-7G,-6A,-5G,1T	1		SNV:-1C,4C	1		SNV:-8G,-6G,-4A,-2G,4G	1		-4:1I	8
														-12:18D	1		SNV:-6T,-5T,-4A,6T	1		SNV:-7G,-3G,4C,6T	1		SNV:-5T,6A	1		SNV:-2G,5A	2		SNV:-8G,-4A,-1T	1		SNV:-5T,-1G	2		SNV:-5G,2C,3A	1		SNV:-3G,-1T	1		SNV:-2C,5T	1		SNV:-6G,-3G,4G	1		-2:14D	7
														-18:1D,-12:17D	1		SNV:-5C,-3C,-1G,5T	1		SNV:-7G,4G,6T	1		SNV:-5T,-4A,-3G	1		SNV:1A,3A	2		SNV:-6G,-5C	1		SNV:-8G,-6A,-3G	2		SNV:-6G,3C,6T	1		SNV:-8A,-6A	1		SNV:-3C,-1T,5T	1		SNV:-6A,-5C,-1T	1		-5:1I	6
														-20:1D,1:1I	1		SNV:5A,6T	1		SNV:1C,4G	1		SNV:-4T,2T	1		SNV:-5C,-3G,5T	2		SNV:-5G,3A	1		SNV:-7A,-4A,-3G	2		SNV:-1T,4C,5T	1		SNV:-6A,5T	1		SNV:-5T,-1C	1		SNV:-4A,3T,4G	1		-7:14D	5
														-18:1D,-1:1I	1		SNV:-7G,-5G,-4T,-3G	1		SNV:-7G,-3G,5A	1		SNV:-5T,-1T,2T	1		SNV:-8G,-3A	2		SNV:-6G,-5T,-4G	1		SNV:-6A,1T	2		SNV:-8G,-7G,1C,4G,5T	1		SNV:-3C,4G	1		SNV:4G,6A	1		SNV:3T,4G,6A	1		-2:2D	5
														-2:5I,-1:1D	1		SNV:-5C,-4T,-1C	1		SNV:-8G,6T	1		SNV:-5T,-3G,-2G,-1T	1		SNV:-3A,-1T	2		SNV:-8G,-7G,-3G	1		SNV:-7G,-6A,-3A	2		SNV:-5T,-4T,6T	1		SNV:-7G,-6A,-4A,4G	1		SNV:-6G,-4T	1		SNV:-7G,-3G,-2G	1		-20:4I	4
														-18:1D	1		SNV:-5C,-4A,5T	1		SNV:-7G,-5T,4G	1		SNV:-5T,-2G,-1G,2T	1		SNV:-5T,-3A	2		SNV:-8G,-6A,-2G	1		SNV:-8G,-4A,5A	2		SNV:3T,5T,6T	1		SNV:-7C,-6A	1		SNV:-5C,2C	1		SNV:-4A,-3G,-2G,4G	1		-20:4I,-3:20D	4
														-10:2D,1:4I	1		SNV:-8G,-3G,6T	1		SNV:-6T,4C,5T	1		SNV:-5T,-4A,5T	1		SNV:-3G,3T,5T	2		SNV:-6T,-5T,-1T,2T	1		SNV:-2G,3T,4G	2		SNV:-4A,-2A,2G	1		SNV:-7G,4G,5A	1		SNV:-8C,-5C	1		SNV:-7C,-6A,-3G,-2G	1		-20:2I,-1:1I	3
														-8:1D,-2:5D	1		SNV:-6T,1T,5A	1		SNV:-6T,-3G,-2C,1T,5C,6T	1		SNV:-5T,-4G,-3C	1		SNV:-6A,3T	2		SNV:-6A,-4T,-2G,-1T,2T	1		SNV:-6T,-4A,-1T	2		SNV:-6G,1C	1		SNV:-7G,-4G,-3G	1		SNV:-7G,2T,5A	1		SNV:-8G,-4T,-3A,2G	1		-5:20D	3
														1:4I,4:1D	1		SNV:-8G,2T	1		SNV:-3G,1C	1		SNV:-7G,-2G,1T,2G	1		SNV:-5T,-2G,3T	2		SNV:-6T,-5T,-2G	1		SNV:-8G,-5T,-1T	2		SNV:-8A,4C	1		SNV:-2G,3T	1		SNV:-7G,-6A,3A,4A	1		SNV:-7G,-6T,-5C,2T	1		-20:4I,-6:14D	3
														1:3I	1		SNV:-7G,-6A	1		SNV:3C,4A	1		SNV:4C,5T	1		SNV:-7A,-3G,4C	2		SNV:-6A,-2G,3T,4G	1		SNV:-5C,2T	2		SNV:1T,3C	1		SNV:-5G,3T,4G	1		SNV:2T,4C,6C	1		SNV:-8G,-6G,-3G,-2G	1		-1:2D	3
														-20:1D,-1:1I	1		SNV:-6T,-5G,-3G	1		SNV:-7A,-5G,3A,5T	1		SNV:-3G,-1T,5T	1		SNV:-5C,1T	2		SNV:-3A,3T,5T	1		SNV:-3C,5A	2		SNV:-6A,-2G,3A	1		SNV:-7G,-6G,5T	1		SNV:-5T,-2C,2G,5T	1		SNV:-3G,3A	1		-6:1I	3
														-17:1D,-3:5D	1		SNV:-8G,-4T,-3G	1		SNV:-8C,1T	1		SNV:-6T,-1G,3T	1		SNV:-8G,-7G,-2G	2		SNV:-5T,-2G,2T	1		SNV:-6G,3T	2		SNV:-6T,4A	1		SNV:-8G,-6A,-4A,-3G	1		SNV:-2C,4C	1		SNV:-4G,3A	1		-3:10D	2
														-3:4I	1		SNV:-4A,1C	1		SNV:-6G,-4T,6T	1		SNV:-6G,-5G,-2G	1		SNV:-4G,-1T	2		SNV:-8G,-4A,-1G	1		SNV:-8G,-1T,2T	2		SNV:-6A,-4A,2G	1		SNV:-7G,5T	1		SNV:-8A,4G	1		SNV:-8G,-4A,2G	1		-1:15D	2
														-17:1I	1		SNV:-8A,-2G,-1G,4G	1		SNV:-8C,4C,6T	1		SNV:-4A,-1T,3T	1		SNV:-6A,-4G	2		SNV:-7G,-6A,-5G,-3G	1		SNV:-5T,-1T,2T,5A	2		SNV:-4A,2T,6T	1		SNV:-8G,-4T	1		SNV:-7G,2G	1		SNV:-8G,-7G,-6A,-4A,-3G,3T	1		-17:1D,-3:20D	2
														-1:3D	1		SNV:-6A,-3G,2T	1		SNV:-8G,1C,6T	1		SNV:-8G,-6T,-1G	1		SNV:-6A,1T	2		SNV:-5G,4G,5T	1		SNV:-7G,-6T,-1C	2		SNV:-8G,-5G,6T	1		SNV:-7G,4G,6T	1		SNV:-5T,-1C,4C,6C	1		SNV:-5G,1T	1		-3:2D,3:9D	2
														-20:4I,-1:1I	1		SNV:-8G,-6G,-3A	1		SNV:-8G,5T,6C	1		SNV:1C	1		SNV:-3G,-1G	2		SNV:-5T,-4A,-3C,-1T,3T	1		SNV:-2G,4G,5T	2		SNV:-3G,2C	1		SNV:-7G,-2C	1		SNV:-5C,1T,2C,3T,5C	1		SNV:-1T,4G	1		-9:11D	2
														-12:12D,5:5D	1		SNV:-8G,-4A,-3G,6T	1		SNV:2T,6C	1		SNV:-6T,-3G,5T	1		SNV:-6G,-5T,-1T	2		SNV:-3G,-1G	1		SNV:-8G,-6T,-4A	2		SNV:-6A,-5T,5T	1		SNV:-2G,1T,5T	1		SNV:-8A,2T	1		SNV:-7G,-5G,-4G	1		-4:1D	2
														7:1I	1		SNV:-4A,-2G,4G	1		SNV:1T,6C	1		SNV:-3A,4G	1		SNV:-4A,3A	2		SNV:-5T,-4G,5T	1		SNV:-3G,4G,5T	2		SNV:-6G,-3G,6A	1		SNV:-5G,-4T	1		SNV:-1T,2T	1		SNV:-7A,-2G	1		-8:1I	2
														-10:13D	1		SNV:-7G,-6T,1T	1		SNV:-5T,-4A,-3C	1		SNV:-2G,1T	1		SNV:-5G,-1G	2		SNV:-7C,-5G	1		SNV:-8G,-2A	2		SNV:1A,6T	1		SNV:-5T,-2G,-1T	1		SNV:-8G,-6T,-4T,5T	1		SNV:-1T,3A	1		-2:2I	2
														1:1D,7:2I	1		SNV:-6T,-1T,2T,5T	1		SNV:6C	1		SNV:-7G,-4G,-2G	1		SNV:-7G,1T	2		SNV:-8G,-4A,-2G	1		SNV:-8A,-7C	2		SNV:-7C,1T,6T	1		SNV:-1C,2C	1		SNV:-8C,-4T	1		SNV:-8G,1C,3T	1		-3:2I	2
														-3:3D	1		SNV:-6T,-4T,-3G	1		SNV:-8C,-7G,4G	1		SNV:-5T,-4A,1T	1		SNV:-7G,-3G,5T	2		SNV:-5T,-4A,4G,5T	1		SNV:-4G,3T	2		SNV:-5G,6T	1		SNV:-8G,-6G,-3G,4G	1		SNV:-3C,1C,3T,5A	1		SNV:-8G,-7G,-1T	1		-9:16D	1
														5:1I	1		SNV:-6T,-4T,-1T,2T,5T	1		SNV:-8G,-4T,6T	1		SNV:-7G,-4G,4G	1		SNV:-8G,-2G,-1T	2		SNV:-8G,-6G,-5T	1		SNV:-7G,-5G,4G	2		SNV:-3G,1A	1		SNV:-6A,4G,5T	1		SNV:-1G,2T,6C	1		SNV:-8G,-3C	1		-20:2I,-3:20D	1
														5:4D	1		SNV:-8G,-4A,-2G,5A	1		SNV:2T,3T	1		SNV:2T,3T	1		SNV:-4G,4G	2		SNV:-7C,-5T,-4A	1		SNV:-5C,-2G	2		SNV:-7A,-6T,-4A,-2G	1		SNV:-4A,-3G,-2G,4G	1		SNV:5A,6C	1		SNV:-8G,-3G,6A	1		-20:1D,-3:4D,4:7D	1
														6:1I,8:3I	1		SNV:-6G,-5T,-1T	1		SNV:-6G,-2A,-1G,3T	1		SNV:1A,2G	1		SNV:-4A,-1T	2		SNV:-5T,-4G,-1G	1		SNV:-8G,-3G,4G,5T	2		SNV:-6A,-4A,6T	1		SNV:4G,5A	1		SNV:2G,4A,5T	1		SNV:-8G,-7G,-3G	1		-19:3I,-6:14D	1
														4:4I	1		SNV:-6T,2T,5T	1		SNV:4G,6T	1		SNV:-6A,-4G	1		SNV:-6T,-5G,-4T	2		SNV:-5G,-4T,6A	1		SNV:-7A,-4A,5T	2		SNV:-5G,2T	1		SNV:-4T,-3C,4G	1		SNV:-8A,1C	1		SNV:-5G,-1G,1T,5T	1		-1:1I,5:1D	1
														-1:1D,3:1D,7:2I	1		SNV:-5T,-2G,-1T,3T	1		SNV:-7C,-3G,3T	1		SNV:-7A,-5T,-4G,2C	1		SNV:-8G,-6A,-3G	2		SNV:-8A,-6A	1		SNV:-8G,-4T,-3G	2		SNV:-4G,-1G,1A	1		SNV:-7G,-5G,-2G,2G	1		SNV:5C,6T	1		SNV:-8G,-6A,-3G,4G	1		-19:1I,-1:1I	1
														-2:3D,5:2D	1		SNV:-8G,-7G,2T	1		SNV:-2G,6T	1		SNV:-8G,-6G,-4A	1		SNV:-6G,5T	2		SNV:-8A,-6T,3T	1		SNV:-6T,-5G,3T	2		SNV:-6G,-4A,-3A	1		SNV:-6G,6C	1		SNV:3A,4C,5T	1		SNV:-7G,-3G,4A	1		-19:3I,-1:1I	1
														3:1I	1		SNV:-8G,-5T,-4A	1		SNV:-7G,-4T,4C,6T	1		SNV:-7G,-4A,-2G	1		SNV:-4A,1C	2		SNV:-8G,-5C,4G	1		SNV:-4G,5A	2		SNV:-8G,-3A,2G	1		SNV:1T,6T	1		SNV:-6T,-5T,2T	1		SNV:-8G,-6A,-2G,-1C	1		-20:4I,1:1D	1
														-17:1D,5:2D	1		SNV:-7C,-5T,2T	1		SNV:-6G,-4T,5A	1		SNV:-6T,-2G,3T	1		SNV:-2G,6T	2		SNV:-7G,-4A,1T	1		SNV:-5T,6A	2		SNV:-7A,-2G,4A	1		SNV:-5T,5T	1		SNV:-4T,1T	1		SNV:-6G,4A	1		-3:7D,7:4D	1
														-1:1I,4:1D	1		SNV:-5T,-4A,2G	1		SNV:-2A,-1T	1		SNV:3T,4G,5T	1		SNV:-8C,4A	1		SNV:-6G,-1G	1		SNV:-2G,-1T,5A	2		SNV:-8G,-1G	1		SNV:-1C,6T	1		SNV:-8C,-6T,-2C,-1T,4C	1		SNV:-8A,-3G	1		-9:14D	1
														7:1D	1		SNV:-6G,2T	1		SNV:-6T,1T,2G	1		SNV:-5T,-2C	1		SNV:-8C,-4T,5T	1		SNV:-5C,-1T,4C	1		SNV:-7G,1T,6T	2		SNV:-8G,-6A,-5T	1		SNV:-5T,-4A,-3G	1		SNV:-7C,-2G	1		SNV:-3G,3T,5T,6T	1		-19:3I,-3:20D	1
														6:5D	1		SNV:-8G,-6G	1		SNV:-8G,-6G,-3G,2T	1		SNV:-7G,-2G,4G	1		SNV:-3C,4C	1		SNV:-7C,-5T	1		SNV:-6G,-5T,3T	2		SNV:-8G,-1G,3T	1		SNV:-7A,-1G	1		SNV:-7G,-1T,2C	1		SNV:2C,6T	1		-19:4I,-1:1I	1
														-6:1D,-1:4D	1		SNV:-2A,-1T,5A	1		SNV:-8G,-7C,-6G	1		SNV:-7C,-5T	1		SNV:-6T,-2C,1C,6T	1		SNV:-3G,3T,4G	1		SNV:-7G,3T	2		SNV:-5C,-1G	1		SNV:-8A,-2G	1		SNV:3C,6T	1		SNV:-8G,3C,4G,5T	1		-19:2I,1:1D	1
														6:2D	1		SNV:-7G,-4G	1		SNV:-5T,-1T,2G	1		SNV:2T,4A	1		SNV:-8C,-4T,-1G,3C	1		SNV:-5G,-3A	1		SNV:-1T,4G	2		SNV:-8G,-7G,5A	1		SNV:-8G,-4A,-3G,-1G,4G	1		SNV:-5G,4G	1		SNV:-7G,-5G,3A	1		-19:4I,-6:14D	1
														1:5I,2:1D	1		SNV:-7A,-1T	1		SNV:-6T,-3G,5A	1		SNV:-8C,-6A,-5T,6T	1		SNV:-8G,5C	1		SNV:-7G,-6T,-1T,4G,6A	1		SNV:-6T,-2G,5T	2		SNV:-6T,-1T,2C,5T	1		SNV:-6A,-3G,4G	1		SNV:-8C,4G	1		SNV:3T,6T	1		-10:2D,-3:20D	1
														-1:10D	1		SNV:-6T,-1T,2T	1		SNV:-6T,2T,6T	1		SNV:-8G,-6T,-2G	1		SNV:-6G,3C	1		SNV:-8G,-4G,-3G,4G	1		SNV:-8C,6T	2		SNV:-6G,-1T,2T	1		SNV:-4T,4G	1		SNV:-4G,2G,4A,5C	1		SNV:-5T,3T	1		-1:1I,7:1D	1
														-9:11D	1		SNV:-6T,-2G,2G,3T,5A	1		SNV:1T,3T,5T	1		SNV:2C,4C	1		SNV:-2G,1A,5T	1		SNV:-6T,-3G,3T,4G	1		SNV:-7G,-3G,3T	2		SNV:-6T,-3A	1		SNV:-1T,4G	1		SNV:-4A,2C,3T,5C	1		SNV:-4T,-3G,-2G	1		5:1D	1
														-13:1I,-10:18D	1		SNV:-5T,-4A,3T	1		SNV:-4A,2T	1		SNV:-5C,-4A,6T	1		SNV:-6T,-4A,-1T,2T	1		SNV:2G,5T	1		SNV:-4A,-1T,3T	2		SNV:-5C,-4A,-1T,1A	1		SNV:-4T,-3G,6T	1		SNV:-8C,2T	1		SNV:-8G,-2G,5T	1		-19:2I,-6:14D	1
														-13:16D	1		SNV:-8G,-6T,-3A,-2G	1		SNV:-8C,5C	1		SNV:-8G,-6A,-4G	1		SNV:5A,6C	1		SNV:-2G,1A	1		SNV:-8G,-4T	2		SNV:-6T,2G	1		SNV:-1T,5T	1		SNV:-5G,3A,4G	1		SNV:4A,6T	1		-20:2D,-6:14D	1
														-12:1D	1		SNV:-6T,-2G,3T	1		SNV:-7G,-4A,-2G,4G	1		SNV:-4T,-1G	1		SNV:-3C,-2A	1		SNV:-7A,-1T	1		SNV:-7A,-4A	2		SNV:-2G,2T	1		SNV:-3A,4G	1		SNV:-5G,-1G,3C	1		SNV:-8A,4G,6T	1		-1:3D	1
														1:1D,4:2I	1		SNV:-2G,1T,3T	1		SNV:-8G,-7A,-2A	1		SNV:-6A,-5T,-4G	1		SNV:-1C,6C	1		SNV:-4A,-2G,2T,4G	1		SNV:-6T,-1G,1T,5T	2		SNV:-5G,-4A,3T	1		SNV:-8G,-4G	1		SNV:-5G,2G,4G,6C	1		SNV:-7A,4G,6T	1		-17:1D,-6:14D	1
														-21:3I,-17:3D,-1:1I	1		SNV:-6G,-5G,-3G,-1G	1		SNV:-6A,-4A,3T	1		SNV:-5T,-4A,1T,6T	1		SNV:-4T,1C	1		SNV:-6T,-5T,-4A,-1T,3T,4G	1		SNV:-4T,-2G,4G	2		SNV:1T,3T,5T	1		SNV:-6T,-5G	1		SNV:-5G,6C	1		SNV:-6A,4G	1		-9:1D	1
														1:2I,2:1D	1		SNV:-8C,-6T	1		SNV:-6A,-5C,-3A,-1T	1		SNV:1A,4G	1		SNV:-1G,1C	1		SNV:2T,4A	1		SNV:-7A,6A	2		SNV:-8G,-2G,3T,5T	1		SNV:-6T,3T,6T	1		SNV:-8A,4G,5A	1		SNV:-7A,-5T	1		-11:11D	1
														Other	6144		SNV:-8G,-7G,-2G,4G	1		SNV:-4G,4G	1		SNV:-7C,-6T,-1T	1		SNV:-6T,1A	1		SNV:-5T,-1C,1T,3T	1		SNV:-5C,-3A	2		SNV:-6A,-4A,-2G,3T,5T	1		SNV:-2A,6A	1		SNV:-8G,-3A,4G,6A	1		SNV:-6A,-5T	1		-13:21D	1
																	SNV:-8G,-4A,-2G	1		SNV:-7A,-2G,-1T,2T	1		SNV:-8C,-7G	1		SNV:-8C,-3C	1		SNV:-6G,-4A	1		SNV:-5C,6A	2		SNV:-8G,-5T,-2G	1		SNV:-8G,-6A,-4A,-3G,4G	1		SNV:-5G,-2G,4G	1		SNV:-3A,1T	1		-1:11D	1
																	SNV:-6G,-5C,-4G,6A	1		SNV:-7G,-6T,-1T,2T,5T	1		SNV:-7G,-1G,3T	1		SNV:-7G,1C,4G,5T	1		SNV:-6A,-5T,3T	1		SNV:-2A,6A	2		SNV:-2C,1A	1		SNV:-8G,-4G,6A	1		SNV:-5C,1A,3A	1		SNV:-8G,5A	1		-6:1D,-1:1I	1
																	SNV:-7G,-6G,-5G,-4T,3T,5T	1		SNV:-3G,-1T,1A	1		SNV:-6T,2G	1		SNV:3C,6T	1		SNV:-5G,-1T,1A	1		SNV:-4T,3T	2		SNV:-6G,-4A,2G	1		SNV:-3C,-1G	1		SNV:2C,4G	1		SNV:-5T,-4G,2C,4G,5T	1		-2:11D	1
																	SNV:-4A,3T,5A	1		SNV:-5T,-4A,5T	1		SNV:-6T,-5T,-1T,2T	1		SNV:-6A,-2G,2G,5T,6T	1		SNV:-6T,-2A	1		SNV:-7G,4A	2		SNV:-7A,1T,3T	1		SNV:-6A,-5G,-3A	1		SNV:-6T,-3C,-1T,1A	1		SNV:-2G,3T,6T	1		7:1I	1
																	SNV:-3G,-2G,4G	1		SNV:-6T,4G,6A	1		SNV:-6T,-5T,1T,5T	1		SNV:-7G,-5T,6T	1		SNV:-6G,-3A	1		SNV:-4T,1T,6T	2		SNV:-6G,-4G,2G	1		SNV:-8G,-6A,6A	1		SNV:-1C,3T	1		SNV:-5G,3T,5A	1		-20:2I,-13:2D	1
																	SNV:-6A,-4A,-3G,-2G	1		SNV:-7C,3T	1		SNV:-2G,6A	1		SNV:-3C,2G	1		SNV:-4T,-1T	1		SNV:-8G,-5T,3T	2		SNV:-4T,6T	1		SNV:-4A,-3C	1		SNV:-1G,3C	1		SNV:-8G,-7G,-4A,-3G,-2G,5A	1		1:13D	1
																	SNV:-6A,1A	1		SNV:-7G,-5T,-4A,-1T	1		SNV:-8C,-5T,-1T	1		SNV:-8C,-4T,5T,6T	1		SNV:-1T,3A	1		SNV:-8G,-4A,-1T	2		SNV:-7G,-4A,-3G	1		SNV:-6A,-3G,-2G	1		SNV:-8A,4C	1		SNV:-4G,4G	1		-7:12D,8:2D	1
																	SNV:-6T,-5G,6A	1		SNV:-8G,-1T,2T	1		SNV:-6T,-1T,1T	1		SNV:-4T,-1G,1C	1		SNV:-7G,-4A,-2G,3A,4G	1		SNV:-6G,2T	2		SNV:-7A,1T	1		SNV:-8G,-6A,-3G	1		SNV:-1T,1A	1		SNV:-7G,-3G,-2G,4G	1		-6:11D	1
																	SNV:-4A,3T,6T	1		SNV:-6T,-1T,5T	1		SNV:-4A,-3G,-2G	1		SNV:-4A,-2G,6A	1		SNV:-7G,-6T,-4G,-3C	1		SNV:1C,2T	1		SNV:-8G,-4A,-2G,4G	1		SNV:-2G,-1C	1		SNV:1T,4G	1		SNV:-7G,-6A,-3C,4C	1		-3:8D,8:2D	1
																	SNV:-7G,-6A,-4A,-3A,4A	1		SNV:-6A,-5T,-4G	1		SNV:1T,5A	1		SNV:1C,4G,6T	1		SNV:-4T,2C,3A	1		SNV:5T,6T	1		SNV:-6G,-1T	1		SNV:-8G,-1C,4G,6T	1		SNV:-8C,-6A,-5G	1		SNV:-3G,5A	1		-6:9D,6:5D	1
																	SNV:-5T,1A,2G	1		SNV:4G,5T,6A	1		SNV:-8G,-5T,-1T,6T	1		SNV:-5G,3A	1		SNV:-7A,-5T,6A	1		SNV:-6T,-3G,2T,4C,5A	1		SNV:-4T,1T,6T	1		SNV:-6G,-3G,-2G	1		SNV:-8C,-6A,-5G,6C	1		SNV:-8A,-7G	1		-5:1I,-3:2D	1
																	SNV:-6G,-4G,4G,5T	1		SNV:-8C,-4A,-3G,3A	1		SNV:-8A,-6G	1		SNV:-6G,6T	1		SNV:-7A,-4T,4G	1		SNV:-6G,3A	1		SNV:-5G,-4T,2T	1		SNV:-7A,1T	1		SNV:-8C,-6T	1		SNV:-7G,-3G,3T,6T	1		-9:1I,-4:2D	1
																	SNV:-8G,-6T,-1T,4G	1		SNV:-4A,-2G,4G	1		SNV:-5T,-1T,3T	1		SNV:-5G,-2G,5T	1		SNV:-4G,3T,6T	1		SNV:-2G,4C,5T	1		SNV:-6T,-5T,1T	1		SNV:-4T,1T,2G	1		SNV:1C,3C	1		SNV:-5T,-2G,-1G,5T	1		-3:1I,3:2D	1
																	SNV:-6A,-3G,-1C	1		SNV:-7A,2G,5T	1		SNV:-7G,3T,6T	1		SNV:-8G,-4T,1C,5T,6T	1		SNV:-8G,-4T,-2G,2G	1		SNV:-8G,-4T,1C,6T	1		SNV:-7G,-6T,-5T,-1T	1		SNV:2C,6T	1		SNV:-2G,6C	1		SNV:-7G,-6G,3A,4G	1		-17:4I,-14:4D	1
																	SNV:-8G,-1T,3T	1		SNV:-2G,2G	1		SNV:-4T,-3G,-1T,6T	1		SNV:-5G,3A,5T	1		SNV:-6T,-3C,-2G	1		SNV:-8G,-3G,6T	1		SNV:-8G,-7G,-3G,-2G	1		SNV:-8G,-7G,-6T,-3G	1		SNV:-8G,-7C,4A	1		SNV:-5G,-1C	1		-5:4I,-3:3D	1
																	SNV:-7G,-6T,2T	1		SNV:-2A,4A	1		SNV:-6A,-5T,6C	1		SNV:-3G,1C,6C	1		SNV:-7A,-6T,-2G	1		SNV:-8G,1T,4A,5C	1		SNV:-6T,4G,5T	1		SNV:-5C,-4G,-2G	1		SNV:-4T,2T,6C	1		SNV:-5T,5T	1		-6:15D	1
																	SNV:-5T,-1T,3T,5T	1		SNV:-5G,-3A,-2G	1		SNV:-4T,-1T,3T	1		SNV:-7C,2C,5T	1		SNV:-8G,-5G,4G	1		SNV:-7G,-4T,1C	1		SNV:-7G,-5T,3T	1		SNV:-1G,5T,6A	1		SNV:-8A,-4T	1		SNV:-6G,-2G,-1T,3T	1		2:2I,3:1D	1
																	SNV:-2G,5A	1		SNV:-6T,-4A,1A,5T	1		SNV:-8G,-6T,-3G,4G	1		SNV:-4T,1T,6T	1		SNV:-6A,-4T,-2G,4A	1		SNV:-7G,-3G,6C	1		SNV:-5T,-1T,3A	1		SNV:4G,5T,6T	1		SNV:2C,3T,5T	1		SNV:-7G,-6T,-2A,5A	1		-4:2D,-1:3I	1
																	SNV:-6G,-1T	1		SNV:-7G,-6A,-4A,-3G,-2G	1		SNV:-6T,2T,6A	1		SNV:1A,4G,6C	1		SNV:-6T,-5C,-2G,5T	1		SNV:-5G,3A,4C,5T	1		SNV:-6T,-4A,2T	1		SNV:-5G,-2G	1		SNV:-5G,1T,2G,4G	1		SNV:-4G,5T	1		-10:2I,-7:2D	1
																	SNV:-4A,-2G,5T	1		SNV:-7C,-4T	1		SNV:-5T,-1G,3T	1		SNV:-8C,6T	1		SNV:-8C,4G	1		SNV:2C,3A	1		SNV:-1T,2T,5A	1		SNV:-5T,6T	1		SNV:-5C,-1C,4C	1		SNV:-8G,-4A,4G	1		1:1D,3:2I	1
																	SNV:-2G,1T,4G	1		SNV:-7G,-4G	1		SNV:-6T,-5T,-4A,5A	1		SNV:-6T,-1T,4C,5T	1		SNV:-5G,-3G,5T	1		SNV:-1C,1T,2T,5A,6T	1		SNV:-5G,-3G,3A	1		SNV:-8G,2C	1		SNV:2T,4C	1		SNV:-6T,-5G	1		Other	73
																	SNV:-2G,-1T,1T	1		SNV:-8G,-7G,-6T,-4A,5T,6A	1		SNV:-5T,-4T,-1T	1		SNV:-8G,1C,4G,5T	1		SNV:-8C,-6T,-2G,3T	1		SNV:1A,2C,5A	1		SNV:-6A,-3G,2G	1		SNV:-7G,1T,5C	1		SNV:-6T,1T,2T,6C	1		SNV:-5G,-3A	1
																	SNV:-7A,1T,3T	1		SNV:-6T,-1T,2T	1		SNV:-7G,-4A,2G	1		SNV:4A,5C	1		SNV:-7G,1T,6T	1		SNV:-6G,5A	1		SNV:-8A,-4T,3T	1		SNV:-5T,-1C	1		SNV:-6T,-1G,3C,6C	1		SNV:-2G,6T	1
																	SNV:-7G,-1T,2T,6T	1		SNV:-3C,-2G	1		SNV:-8G,-3G,5T	1		SNV:-8C,4C	1		SNV:-5G,-2G	1		SNV:-5T,-1C,2T	1		SNV:-7G,-2A,4G	1		SNV:-3G,-1G	1		SNV:1T,6T	1		SNV:-3A,5A	1
																	SNV:-2A,4G	1		SNV:-6T,-4A,-2G,3T	1		SNV:-8G,-5C,-4T,-1G,3T	1		SNV:-8C,4C,5T	1		SNV:-6A,2C	1		SNV:-1G,3C,6T	1		SNV:-3G,5T	1		SNV:-8G,-6T,-3G,4G	1		SNV:-7C,4G	1		SNV:-6A,-2A,-1T	1
																	SNV:-3G,3T,4G	1		SNV:-6G,3T	1		SNV:-6T,3T,6T	1		SNV:-8A,5T	1		SNV:-6T,-5G,-4G,-3A	1		SNV:-8C,-3G,5T	1		SNV:-6T,-1T,3T,5T	1		SNV:-7A,-6T	1		SNV:-7G,5A	1		SNV:-6T,-3G,3T	1
																	SNV:-5C,-2A	1		SNV:-6A,-4A,2G	1		SNV:-8G,-5C,-4A,4G	1		SNV:-7C,-5T,-4G,3C,4A,5C	1		SNV:-8G,-7G,-4A	1		SNV:-7G,-6T,6T	1		SNV:-7G,-4G	1		SNV:-1T,3A	1		SNV:2C,4C,5T	1		SNV:-7G,-6T,-5G	1
																	SNV:-4A,-2G,3T,4G	1		SNV:-3C,1A	1		SNV:-7G,-6T,-4T	1		SNV:-8G,1A,6T	1		SNV:-2G,1A,4G	1		SNV:-2G,1A,5T,6A	1		SNV:-7G,-6A,-4A,-1T	1		SNV:-3G,1T	1		SNV:-6T,4A	1		SNV:-8A,-1G,4G	1
																	SNV:-7G,-3G,-2G	1		SNV:-6G,-2A,-1G	1		SNV:-6T,-5T,3T,5A	1		SNV:3C	1		SNV:-5G,-4A,-3C	1		SNV:-6T,3A,4C	1		SNV:-4G,-1T	1		SNV:-8G,-1G,5T	1		SNV:-5G,5A,6C	1		SNV:-3G,-1G,4G	1
																	SNV:-8G,-6T,-1T,5T	1		SNV:-8G,-6A,-5G,-3G	1		SNV:2T,6A	1		SNV:-3C,2G,4C	1		SNV:-8G,-3A,-2G	1		SNV:-6A,-4G,2G,3C,4A,5C	1		SNV:-5G,-1T,1A,2T	1		SNV:-8G,-6T,5T	1		SNV:-8C,-7C	1		SNV:-7A,3T,5T	1
																	SNV:-6T,6A	1		SNV:-8A,-4G	1		SNV:-5T,1A,6T	1		SNV:-8G,-5T,-4T	1		SNV:-6A,3A	1		SNV:-8G,-7G,1C,3T,4G	1		SNV:-6T,3T,5T	1		SNV:1T,3T,4G	1		SNV:-6T,-5G,-3A	1		SNV:-8G,-3G,6T	1
																	SNV:-8G,-7G,-6T,-4A	1		SNV:-4T,3T,4C	1		SNV:-2G,1T,6T	1		SNV:-5T,-1G,2G,6T	1		SNV:-7A,-4A,-2G	1		SNV:-4T,-3G,1T	1		SNV:-5G,-3G,-2G,-1T	1		SNV:1T,2G,3A,5T	1		SNV:-8C,-5T,-1C	1		SNV:-4A,2T,5T	1
																	SNV:-6T,-5T,-3G,2T	1		SNV:-5T,2T,5T	1		SNV:-6A,-5G,5T	1		SNV:-4T,-1G,5T,6T	1		SNV:-8A,3T,5T	1		SNV:-6G,-3C,1C	1		SNV:-6T,-5T,3A	1		SNV:-8G,-7G,-3G,-2G,4G	1		SNV:4G,5C	1		SNV:2T,3C,5T	1
																	SNV:-6T,-5T,1T,3T,5T	1		SNV:-7G,-6T,-4T,-3G,-1T	1		SNV:-5T,-2G,5T	1		SNV:-7G,6C	1		SNV:-5T,2T,4A	1		SNV:-6T,-3G,6T	1		SNV:-8C,-5T,3T	1		SNV:-8G,-1T,1C,3T	1		SNV:3C,5C,6T	1		SNV:-8C,-5T,6A	1
																	SNV:-5T,5C	1		SNV:-6T,-5T,2T,6T	1		SNV:-6A,-4A,-3G,4A	1		SNV:-8A,-4G,-2G	1		SNV:-8A,-4T	1		SNV:-5G,-3G,5T	1		SNV:-4T,-3G,-1T	1		SNV:-8G,-5G,1T,5T	1		SNV:-6A,6C	1		SNV:-4G,-2A	1
																	SNV:-5T,3T,5T	1		SNV:-7G,-4A,-3G,-2G	1		SNV:-8G,-4A,4A	1		SNV:-1G,1T,3C,6A	1		SNV:-5T,-4A,-2G,2T	1		SNV:-5G,-1G,2T	1		SNV:-8G,-5T,4G,6A	1		SNV:-8G,-3A,6A	1		SNV:-8A,-3C,3C	1		SNV:-8G,-6A,-4A,-3G	1
																	SNV:-5T,-4A,6T	1		SNV:-7G,-5T,-1T	1		SNV:-5G,6A	1		SNV:-4T,-3G,1C,2T	1		SNV:-6G,-1T,5T	1		SNV:2G,5T	1		SNV:-7G,-6T,-5G,-1T	1		SNV:-5C,5T	1		SNV:-2C,2C,4C,5C	1		SNV:-8A,-6T,-2A,5T	1
																	SNV:-5G,-4A,2T,6A	1		SNV:-6T,-1T,3T,5A	1		SNV:-8G,-4A,-3G,4G	1		SNV:5T,6T	1		SNV:-5G,3T	1		SNV:-1T,3A,6A	1		SNV:-7G,-4A,3T	1		SNV:-6T,-3G,4A,5T	1		SNV:-6T,-5C	1		SNV:-8G,-1G	1
																	SNV:-8C,3A	1		SNV:-5T,-1T,2T	1		SNV:-8G,-6A,-4A,-3G	1		SNV:-8G,-5C,2T,6T	1		SNV:-8A,-5T,1A,2T,3T	1		SNV:-5T,-4G,2G,3T,5T	1		SNV:-7G,-6T,-4A,-2G,4G	1		SNV:-8A,-5G	1		SNV:-8C,-5C,4C	1		SNV:-7G,-6A,-4A,-3G,-2A	1
																	SNV:-2C,4A	1		SNV:-5T,-1T,1T	1		SNV:-4G,-2G	1		SNV:-7G,-4T,4G,6T	1		SNV:-6G,-5T,3T	1		SNV:-3G,1T,6T	1		SNV:-7G,-4A,-3C,4G	1		-1:1I	44402		SNV:-7A,-1T	1		SNV:-2G,2T,4G	1
																	SNV:-6G,-5T,-4A,3T,5C	1		SNV:-4G,2G	1		SNV:-4A,-3C	1		SNV:-5T,1C,4G	1		SNV:-3G,-1C,4A	1		SNV:-6A,-4G,-3A,-1G	1		SNV:-8G,-4G,-1T	1		-6:14D	18268		SNV:-6T,-5T	1		SNV:-5G,3A	1
																	SNV:-5G,1A	1		SNV:-5C,-4A,-2G	1		SNV:-8G,-7G,-4A,6A	1		SNV:-8G,1C,6T	1		SNV:-7G,-5T,-1T,3T	1		SNV:-6T,1T,6T	1		SNV:-2G,2G	1		-1:1D	12851		SNV:-6T,3C,6C	1		SNV:-8G,4A	1
																	SNV:-5G,-4A,4C	1		SNV:-5G,-4A,1T	1		SNV:-7A,-5T,-4A,3T	1		SNV:-8G,1A,2T,5T	1		SNV:-8A,-5T,-1T,2T,6T	1		SNV:-6T,2T,6T	1		SNV:-8G,-6T,-5T,-1T,3T,4G	1		1:1D	823		SNV:-1C,5T	1		SNV:-8G,-6T,3A	1
																	SNV:-8A,-6G,-4G,2T	1		SNV:-8G,-6T,5T	1		SNV:-5G,-1T,1T	1		SNV:-7G,3T,4G,5T,6C	1		SNV:-5T,-1G,5T	1		SNV:-8G,-4T,-3G,4G	1		SNV:-3G,-1T,3T	1		-2:2I	765		SNV:-8C,2G	1		SNV:-3G,3T	1
																	SNV:-6T,3A	1		SNV:-5G,1A,5T	1		SNV:-7A,2G,3A	1		SNV:-4T,-3G,5A	1		SNV:-2G,3T,4G,5T	1		SNV:-8G,-6G,4G,5T,6T	1		SNV:-8G,-5T,2G	1		-14:21D	750		SNV:-6T,-1C,4C	1		SNV:2T,4G,5T	1
																	SNV:-6T,-5T,1A,6A	1		SNV:-6T,3T,5T	1		SNV:-5G,-4T,6T	1		SNV:-6T,-4T,6T	1		SNV:-6T,-4A,5A	1		SNV:-7A,2T	1		SNV:-6G,4G	1		1:1I	113		SNV:-7C,-5C	1		SNV:-4A,-2G,4G	1
																	SNV:-4A,-1T,3T	1		SNV:-5T,-3C,2T	1		SNV:-6A,2G	1		SNV:-7G,-5T,-4T	1		SNV:-6G,-4A,-1G,4G	1		SNV:-3A,1T,3A,4G	1		SNV:-8G,-6G,-2G	1		-3:1I	88		SNV:-6A,-4A,4G	1		SNV:-1T,2T	1
																	SNV:-5G,-4A,3A	1		SNV:-1T,5C	1		SNV:-4A,-3G,4A	1		SNV:-6T,-4T,2G	1		SNV:1A,5A	1		SNV:-2G,1T	1		SNV:-6T,-1T,2T	1		-2:1I	58		SNV:2T,6C	1		SNV:-7G,-6A,-4G	1
																	SNV:-5C,1T	1		SNV:-8G,-3G,-2G,4G	1		SNV:-4A,-3G,4G	1		SNV:-8C,-7A,-2C,2C,5T	1		SNV:-5T,-4A,-1T	1		SNV:3T,4G,5A	1		SNV:-6T,-5G,-4A	1		-1:2D	22		SNV:2C,4C	1		SNV:-8G,-6G,-5G,4G	1
																	SNV:-8G,-1C,2G	1		SNV:-6T,-5G,-4A,-3G	1		SNV:-5C,-4G	1		SNV:-8G,-6T,-2G,5T	1		SNV:-6A,-1T	1		SNV:-8A,-5T,-4A,1T	1		SNV:-7G,-4A,1A	1		-3:1D	21		SNV:-5C,1A	1		SNV:-8G,-6T,1T	1
																	SNV:1C,4G,6A	1		SNV:-8G,-2G,-1G	1		SNV:-8G,-2G,3A,4G	1		SNV:-7G,-2G,4G	1		SNV:-7G,-4A,6A	1		SNV:-7G,-6G,-4A	1		SNV:-1G,1A,6T	1		-4:1I	11		SNV:-5C,2C,6T	1		SNV:-6A,-5C,-4A	1
																	SNV:-6T,-4A,-3G,5T	1		SNV:-8G,-6T,-5G,3T,6T	1		SNV:-4G,3T	1		SNV:-8A,3C	1		SNV:-7A,3A	1		SNV:-7A,6T	1		SNV:-8C,-7G,4G,5T	1		-3:20D	11		SNV:-4T,6T	1		SNV:-7G,2C	1
																	SNV:-6G,-2G,5T	1		SNV:-8G,1A,2T	1		SNV:-6T,-4T,-3G	1		SNV:-8A,1T	1		SNV:-5T,-4A,-1T,5T	1		SNV:2G,4C	1		SNV:-8G,-6A,-2G,4G	1		-3:2I	8		SNV:-8G,-3A	1		SNV:-8A,-6A,-5G,-2A	1
																	SNV:-6A,-1G,5A	1		SNV:-8C,-6A,-1G	1		SNV:-8G,-4A,4G,5A	1		SNV:-3G,4C	1		SNV:-7G,2G	1		SNV:-8G,-2G,3T,6A	1		SNV:-6T,-5C,-4A,-2G	1		-20:4I,-6:14D	6		SNV:-2G,4C	1		SNV:-7G,-2G,2G	1
																	SNV:-4G,3T,4G	1		SNV:-5T,-4A,-2G,3T	1		SNV:-8G,-6T,-1T	1		SNV:-6T,-4T,1C,2T	1		SNV:2G,3T,6T	1		SNV:-8G,-6A,-4G,-2G,4G	1		SNV:-6T,-4A,-2G,4G	1		-2:2D	6		SNV:-5C,-3C,2T	1		SNV:-1T,3T	1
																	SNV:3T,4C,6A	1		SNV:-6T,-2A	1		SNV:-6A,-3G,4G	1		SNV:-8C,6A	1		SNV:-8G,-1G,3A,5T	1		SNV:-6A,-5G,-1T,3T	1		SNV:-6A,-2G,1T	1		-17:1D,-1:1I	5		SNV:-3C,1T	1		SNV:-4G,1A	1
																	SNV:-6T,-4A,3T	1		SNV:-6T,4G,5T	1		SNV:-7G,-5T,2T	1		SNV:-1C,2C	1		SNV:-5C,-2C,3T	1		SNV:-8G,1T,6A	1		SNV:-8G,-6A,-4A,-2G	1		-7:14D	5		SNV:-5T,1T	1		SNV:-6T,6T	1
																	SNV:-8C,-5T,-1T	1		SNV:-5T,-4A,-3G,5T	1		SNV:-6T,-3G,-1T,3T	1		SNV:-6A,-3A,1A	1		SNV:-4T,4G	1		SNV:-8G,-7G,-6A,-3G	1		SNV:-1G,1T,3T	1		-5:12D	5		SNV:-5G,-3A	1		SNV:-5T,-2G,4G	1
																	SNV:-8A,1A	1		SNV:-4A,3T,6T	1		SNV:-6T,-2G,-1T,4G	1		SNV:-4A,-3G,4G	1		SNV:-8G,-7G,-3G,2G	1		SNV:-5T,3T,4G	1		SNV:-7C,6A	1		-5:1I	5		SNV:-7C,1T,4G,5T	1		SNV:-4G,1T	1
																	SNV:2T,5T,6T	1		SNV:-5T,1T,2G	1		SNV:-6T,-5T,-3G	1		SNV:-6A,-5G,-3G,5A	1		SNV:-8G,-5C,-4A,1A	1		SNV:-8G,-7G,4G	1		SNV:-8A,3T	1		-2:14D	4		SNV:-3C,4G	1		SNV:-6G,-3C	1
																	SNV:-6T,-5T,1A	1		SNV:-4A,-2G,4A	1		SNV:-5T,-1T,5C	1		SNV:-1T,2G,3T	1		SNV:1T,5A,6T	1		SNV:-8G,-5T,1T	1		SNV:-6T,-4A,3T	1		-20:4I,-1:1I	4		SNV:1T,4A	1		SNV:-7G,-4A,4A,5T	1
																	SNV:-8G,-7G,-6T,4G	1		SNV:-8G,-7G,3A,6A	1		SNV:-6G,-5T,-4G,3T,4G	1		SNV:-5G,-3G,2T	1		SNV:-6T,-5C,-3G	1		SNV:-6A,-4A,1A,2T,3T	1		SNV:-8G,-6A,5A	1		-1:15D	3		SNV:-6T,6C	1		SNV:-4G,6T	1
																	SNV:-6G,-5T,-2G,5T	1		SNV:-6T,-5G,-1T,3T	1		SNV:-6T,-5T,3A	1		SNV:-8G,-6A,4G	1		SNV:-1C,3A	1		SNV:-6A,-2C	1		SNV:-6A,6A	1		-20:1D,-6:14D	3		SNV:1A,5T	1		SNV:-1T,1T	1
																	SNV:-5T,-3G,3T	1		SNV:-5T,-1T,2T,6T	1		SNV:-7G,-4A,-2C	1		SNV:-6T,-5C,-4T,6T	1		SNV:-8A,1A	1		SNV:-8A,-5T,3T,5T	1		SNV:-7C,-5T,-4A,2T	1		-6:1D	3		SNV:2T,5T	1		SNV:-4A,-1G	1
																	SNV:-7G,-5G	1		SNV:-8G,-4A,-3A	1		SNV:-6T,-5G,3T	1		SNV:-6T,3T,4C	1		SNV:-4A,1T	1		SNV:-6G,-3G,5T	1		SNV:-7A,3T	1		-7:12D,8:2D	3		SNV:-5T,-2A	1		SNV:-5T,-4A	1
																	SNV:-8G,-7A,-4G	1		SNV:-7A,4G	1		SNV:-2G,-1T	1		SNV:-8G,-6T,-5G,-1T	1		SNV:-4A,-3A,-2G	1		SNV:-6T,-5T,-1T,6A	1		SNV:-5T,3A,5T	1		-2:10D	3		SNV:-8A,-3G,2C	1		SNV:-5G,6T	1
																	SNV:-8G,-4A,5T	1		SNV:-8G,-5G,-2G,5A	1		SNV:-5T,-1T,6A	1		SNV:-8G,3A,6T	1		SNV:-6A,-4G,-2G,4G	1		SNV:-6A,3T,6T	1		SNV:-7G,1A,4G	1		-7:1I	3		SNV:-6G,-5C,-4T	1		SNV:-6T,-2G,4G,5T	1
																	SNV:3A,5A	1		SNV:-7C,-3G	1		SNV:-8G,-6T,-4G	1		SNV:-4T,-1G,3T	1		SNV:2T,3A	1		SNV:-7A,-5G	1		SNV:-6G,-4A,-3G,-2G	1		-20:1D,-1:1I	2		SNV:-6T,-3G,4C	1		SNV:-4A,-2A	1
																	SNV:-8G,-3A,-2G	1		SNV:-3G,-1G	1		SNV:-8G,-7G,-4A,-3A	1		SNV:1A,5T,6A	1		SNV:-8G,-6T,-2G	1		SNV:-6T,-2G,-1T,2T	1		SNV:-4A,-2G,-1T	1		-1:2I	2		SNV:-7C,-1C,2C,6C	1		SNV:2T,5T	1
																	SNV:-7A,-4A,-3A,-2G,4A	1		SNV:-6A,-5T,-4T	1		SNV:-2G,5A,6T	1		SNV:-8G,2T,5T	1		SNV:-6A,-4A,5A	1		SNV:-8G,-4T,-3G,6T	1		SNV:-5G,-2G,4G	1		-21:1I,-1:1I	2		SNV:-1C,4A	1		SNV:-5G,3C	1
																	SNV:-6A,-4A,-2G,4G	1		SNV:-4T,2G,5T	1		SNV:-5C,-3G,1A,4G	1		SNV:1A,6T	1		SNV:-1T,4G,5T	1		SNV:-8A,-6T,-4A,5A	1		SNV:-8G,-6T,3T,4G	1		1:2I	2		SNV:-5T,-1T,6T	1		-1:1D	31701
																	SNV:-7G,-6A,-2G,3A	1		SNV:1A,4A,5T	1		SNV:-5G,-3G	1		SNV:-6T,-4T,4C,6A	1		SNV:-7G,-5T,2G	1		SNV:-4A,-3G,3A	1		SNV:-8G,-3C,4C,5C	1		-3:6D	2		SNV:-4T,-1T,4C	1		1:1I	31238
																	SNV:-8G,-3C,-1T,4G	1		SNV:-7A,-3G,-2G	1		SNV:-8G,-4T,-3G	1		SNV:-6A,-4G,5A	1		SNV:-7C,2T	1		SNV:-7G,-5T,-2G,5T	1		SNV:-8G,-4A,-3G	1		-9:11D	2		SNV:-4G,6A	1		-6:14D	1337
																	SNV:-6A,-2G,3T	1		SNV:-6G,3A	1		SNV:-1T,2G	1		SNV:-5C,-1G	1		SNV:-8C,-1T,3T	1		SNV:-7G,-3A,-2G	1		SNV:-1G,3T,5A	1		-4:1D	2		SNV:-3C,4C	1		-1:4D	988
																	SNV:-6T,-5G,-2G,3T	1		SNV:-7G,-3G,-2G,4G	1		SNV:-8G,-5T,-1C	1		SNV:-4T,4G,5T	1		SNV:-3G,-1T,3T	1		SNV:-7G,-4G,4G	1		SNV:-8A,-5T,-4T,-1T	1		-6:1I	2		SNV:-5G,1T,6C	1		-1:1I	567
																	SNV:3C	1		SNV:-8G,-3G,2G	1		SNV:-5C,-3A,5A	1		SNV:-2G,2C	1		SNV:-7C,-5T,-1T	1		SNV:-8G,2G,3T	1		SNV:-5T,-4G,-2G,3T,4G	1		-19:1I	1		SNV:1T,5T	1		-3:1I	87
																	SNV:-5T,4C	1		SNV:-8G,-7G,-4G,-2G	1		SNV:-8C,-3G,2T,3A,6A	1		SNV:-8G,-5T,-2G,1T,6T	1		SNV:4G,5A	1		SNV:5C	1		SNV:-4A,-2G,5A	1		-18:1D	1		SNV:1A,2G,4G	1		-2:1I	46
																	SNV:-5T,-1G,3T	1		SNV:1A,5A	1		SNV:-8G,-5T,4C	1		SNV:-6A,-4A,2T	1		SNV:-5T,-4A,-1T,3T	1		SNV:-8G,-6A,-4G,1A	1		SNV:-6A,-5G,-3G	1		5:1D	1		SNV:-1T,2T,4C,6C	1		-3:1D	34
																	SNV:-7C,-6A,-5C,-4T,-2A,-1C,3T	1		SNV:-7A,3T	1		SNV:-2G,-1G	1		SNV:-5G,1T,5A	1		SNV:-1T,2G	1		SNV:-7A,-3A,-2G,5C	1		SNV:-6T,1A,4G,6A	1		-19:1I,-1:1D	1		SNV:-5C,2G,3C	1		1:1D	26
																	SNV:-8C,3T	1		SNV:-2G,4A	1		SNV:-5T,-1G,6T	1		SNV:-5T,-1T,2T,6A	1		SNV:-6A,-2G,1A	1		SNV:-4A,-3A,-2G	1		SNV:-6A,2G,5T	1		7:1D	1		SNV:1C,2T,5A	1		-10:13D	20
																	SNV:-8G,-5T,-4G,-2G	1		SNV:-6T,-2G,3A	1		SNV:-6A,-4A,4G	1		SNV:-8C,-5T	1		SNV:-8G,-3G,5T	1		SNV:-6G,-4T,-1T,5T	1		SNV:-5T,-3A,4G	1		-10:2D	1		SNV:-6A,-4T,4C	1		-20:4I,-1:1D	11
																	SNV:-6A,-5C,3T,4G	1		SNV:-6T,1A,3T	1		SNV:-8G,-6G,-3A	1		SNV:-7G,-6T,-2G,-1T	1		SNV:-7G,-4A,-2G	1		SNV:-8G,-5T,-4A,3T	1		SNV:-5T,-3G,3T,4G	1		-12:1D,-1:1I	1		SNV:-2A,-1C,1A,3T,6A	1		-2:2D	11
																	SNV:-4G,2T	1		SNV:-4A,2T,3T	1		SNV:-8G,-2A	1		SNV:-6T,-4A,2T	1		SNV:-8A,-6T,6T	1		SNV:-2G,1A	1		SNV:2G,3T,5T	1		-20:6I,-6:14D	1		SNV:-6T,4C	1		-1:2D	10
																	SNV:-6T,-1C	1		SNV:-1G,2T	1		SNV:-5T,-4T,2T	1		SNV:-8G,-3G,-2G,4G,5T	1		SNV:-5C,5T	1		SNV:-6T,-5G,-4T	1		SNV:-5T,1T,2T	1		-20:6I	1		SNV:-5G,3A	1		-4:1D	9
																	SNV:-5C,-3G,1T	1		SNV:-6T,3T,4G,5T	1		SNV:-7G,-4A,-1G	1		SNV:-8G,-6T,-5T,-1T	1		SNV:-6G,6A	1		SNV:-6A,-2G,-1C	1		SNV:-5T,-1T,4G,5T	1		-21:1I,-1:1D	1		SNV:2G,3A,4G	1		-20:4I,1:1I	9
																	SNV:-7G,-2G,6T	1		SNV:-6T,-5C,-4A	1		SNV:-8G,4A	1		SNV:-5T,2T,3T,5T	1		SNV:-5T,-4A,-1C,2G	1		SNV:-6T,1T,3A	1		SNV:-6T,-5T,-1T,5T	1		-20:2D	1		SNV:-5G,-4G,-2G	1		-3:20D	9
																	SNV:-7G,-4A,-3G	1		SNV:-6T,-3A	1		SNV:-5C,-4A,3A	1		SNV:-5T,-4A,3A	1		SNV:-6T,-4A,-2G,6T	1		SNV:-6T,-1T,4G	1		SNV:-5T,-4A,6A	1		-20:2I,-2:2I	1		SNV:-8A,-3A	1		-5:1I	9
																	SNV:2G,4G,5T	1		SNV:-7C,-6T,3T	1		SNV:-4T,-3G,4G	1		SNV:-6A,-5T,3T,5T	1		SNV:-8A,-5T,-4A,-3G,5A	1		SNV:-6T,-5C,-4G	1		SNV:-8G,-5T,-1G,3T,5T	1		-20:1D	1		SNV:-4A,-3A	1		-7:14D	7
																	SNV:-3G,-2C	1		SNV:-4A,-3G,2T,3A	1		SNV:-6A,-4A,-3G	1		SNV:-6T,-5T,-1T,2T	1		SNV:-6T,1A	1		SNV:-8A,-3A	1		SNV:-4A,-3A,4G	1		-15:3D,-1:1I	1		SNV:-7G,1T	1		-2:10D	6
																	SNV:-5G,-3A	1		SNV:-7G,6A	1		SNV:-4T,-1T	1		SNV:-3C,-1G,1A,2G	1		SNV:-3G,4G,5T,6A	1		SNV:-7G,-5T,-4A,1T	1		SNV:-5T,-2G,-1T	1		-9:16D	1		SNV:-6A,-1G,2G,4G	1		-3:6D	6
																	SNV:-2C,5T	1		SNV:-7G,-4G,-3A,3T,4G	1		SNV:-6T,-1G,4G	1		SNV:-5C,5T	1		SNV:-7G,-5G,4G	1		SNV:-8A,3T,6T	1		SNV:-6T,-1T,6T	1		1:1D,5:1D	1		SNV:-8G,-3G,4A	1		-3:2I	5
																	SNV:-8G,-2G,4G,5T	1		SNV:-7G,-4G,-2G,4G	1		SNV:-8G,-7G,1A	1		SNV:-7G,-6T,-4T	1		SNV:-8G,-4T,-2G	1		SNV:-7G,-5G,3A	1		SNV:-7A,-5C	1		-19:1I,-6:14D	1		SNV:-7G,-5G,1T	1		-2:2I	5
																	SNV:-8G,-4A,4G,6T	1		SNV:-8A,-6T,-4A,-3G	1		SNV:-3G,-2G,4G	1		SNV:-2A,-1C,1A,4A	1		SNV:-8A,5A	1		SNV:-7G,-2G,3T	1		SNV:-5T,1A,2G	1		-10:2D,-1:1D	1		SNV:-8A,-3G,5C	1		-1:3D	4
																	SNV:-6T,-5G,-2G,-1T	1		SNV:-3A,3A	1		SNV:-6T,-5T,-1T,3T	1		SNV:-5T,-2G,-1T,3T	1		SNV:-1C,4G,5A	1		SNV:-4A,-2A	1		SNV:-7G,-5G,-2C,3A	1		-21:1I,-6:14D	1		SNV:-4A,-1G,1A	1		-20:1D,1:1I	3
																	SNV:-6T,-2G,2G	1		SNV:-4A,-1T,5T	1		SNV:-7C,2G,5T	1		SNV:-4G,-2G,5A	1		SNV:-5T,-3G,-2G,2G	1		SNV:-4T,-1T,3T,6T	1		SNV:1T,2G,3A	1		-20:6I,-1:1D	1		SNV:-5T,1T,4G,5T	1		-20:2I,1:1I	3
																	SNV:-8G,-4A,-3C,4G,5T	1		SNV:-5T,-1C,2T	1		SNV:-7C,-4A	1		SNV:-8A,-7G,-4A	1		SNV:-8A,4G	1		SNV:-8G,-1C,5T	1		SNV:-7G,-4A,-2G,4A	1		-21:1I	1		SNV:-3G,3T,4G,5T	1		-3:4D,4:7D	3
																	SNV:-5T,3T,4G,5T	1		SNV:-6A,-2G,4G	1		SNV:-8C,-1T	1		SNV:-8G,-3G,2G	1		SNV:-7G,4G	1		SNV:-7A,-4T,4G	1		SNV:-2C,1A,5T	1		-1:3D	1		SNV:-2A,3T	1		-9:11D	3
																	SNV:-1G,2G	1		SNV:-7G,-3A,-1T	1		SNV:-7G,-6T,-2G,-1T	1		SNV:-4A,-3G,-2G	1		SNV:-3G,-2G,-1T	1		SNV:-8G,-7G,-3G,1T	1		SNV:-8G,-4A,-1T	1		-9:14D	1		SNV:-8A,-5C,-4A,-3G,4G	1		-17:1D	2
																	SNV:-5C,-2G,-1T	1		SNV:-8G,-1C,4G	1		SNV:-6A,-2G,3A	1		SNV:-2G,4G,5A	1		SNV:-8G,-4A,1T	1		SNV:-8A,-6T	1		SNV:-4T,2G	1		4:1D	1		SNV:-8G,-5G,-4A,-3G,5A	1		-1:1D,5:1D	2
																	SNV:-2G,3A,4G	1		SNV:-5G,-4A,4G	1		SNV:-7G,-6T,-5T	1		SNV:-6T,-3A	1		SNV:-8G,-3G,4G	1		SNV:-4A,-1T,2T,3T	1		SNV:-8G,-7A,5A	1		-1:1I,4:1D	1		SNV:-8A,-6A,-4A,-3G	1		-20:4I	2
																	SNV:-3A,4G	1		SNV:-8G,-5T,2T	1		SNV:-5T,-2G,6T	1		SNV:2G,4A	1		SNV:-6T,-4A,2T	1		SNV:-1T,4C,5T	1		SNV:3C,6T	1		-3:1I,3:2D	1		SNV:-7G,-6T,-2G,-1T	1		-20:1D,-1:1D	2
																	SNV:-5C,-4A,4G	1		SNV:-7A,-3G	1		SNV:-1C,1A,6A	1		SNV:-1T,3T,5A	1		SNV:-3G,1T,6T	1		SNV:-4T,-1T	1		SNV:-4G,2T	1		-7:1I,-4:7D	1		SNV:-6T,-3G	1		-20:4I,-6:14D	2
																	SNV:-8G,-5T,-2G	1		SNV:-5T,3T,5T	1		SNV:-5C,-3G	1		SNV:-6T,-2G,-1T,3T	1		SNV:-8G,-5T,-4G	1		SNV:-4A,2T	1		SNV:-8G,-6T,-2G	1		-5:10D,8:4D	1		SNV:-1G,6T	1		-8:1I	2
																	SNV:-8G,2G	1		SNV:-6T,-4A,4G	1		SNV:-6A,-1G,5A	1		SNV:-6T,3A	1		SNV:-8G,-6T,-5G,-2G,5T	1		SNV:-8C,-7A	1		SNV:-5T,-3G,5T	1		-3:7D,7:7D	1		SNV:-5G,-3G,-1T	1		-2:14D	2
																	SNV:-8G,-4A,3T	1		SNV:-2G,4G,5T	1		SNV:-8G,-7G,-4A	1		SNV:-8G,-4A,4G	1		SNV:-6G,-5T,-4A,4G	1		SNV:-4T,1A	1		SNV:-7G,2G	1		-10:13D	1		SNV:-8G,-7G,-3A	1		-2:1I,-1:2D	2
																	SNV:-8A,-4A	1		SNV:3T,4G,5T	1		SNV:-4G,-1T,3C,6T	1		SNV:-6A,-2G,3A	1		SNV:-8A,-2G	1		SNV:-7G,2G,5T	1		SNV:-6A,2T	1		-10:11D,6:3D	1		SNV:-7G,-3G,2G	1		1:1D,6:2I	2
																	SNV:-8C,-4A	1		SNV:-8G,-6A,-2G	1		SNV:-4A,-3A,5A,6A	1		SNV:-4T,3A	1		SNV:-8G,-6A,-5G,-4A,-2G,4G	1		SNV:-6T,-5C,2G	1		SNV:-2G,3A	1		-3:4D,4:7D	1		SNV:-7A,-6A,-4G,-2G	1		-4:1I	2
																	SNV:-8G,-3G,1A	1		SNV:-3G,-1T,5T	1		SNV:-8G,-4G,-2G,4G	1		SNV:-6T,-4T,-2G	1		SNV:-6T,-5C,6T	1		SNV:-8G,-1G,3T,4G	1		SNV:-3G,3T,4G	1		-6:8D,5:6D	1		SNV:-8G,-3A,-1T	1		-6:1I	2
																	SNV:-5C,5A,6A	1		SNV:-6T,3T,4G	1		SNV:-7G,-5T,-4A,-2G	1		SNV:-5C,4A	1		SNV:-6T,-4G,-2G,4G	1		SNV:-6T,-3G,4A	1		SNV:2G,5T	1		-6:6D	1		SNV:-8G,-1G,4G	1		-1:2I	2
																	SNV:-6A,-5T,-2G,1T	1		SNV:-7G,3A	1		SNV:-4G,-1T,3T	1		SNV:-3A,-2G,3T	1		SNV:-8G,-2A,4G	1		SNV:-7G,-6T,-4A,-2G	1		SNV:-6G,1T,5T	1		1:3D	1		SNV:-7G,-6A,-3G,4G	1		-6:1D,-1:1D	1
																	SNV:-8A,-5T,1A	1		SNV:-3A,-2G	1		SNV:-6T,-5T,-2G,-1T	1		SNV:-5G,-4T	1		SNV:-5C,5A	1		SNV:-5T,-1T,2G	1		SNV:-6A,-5G,-4A,1A,4G	1		-14:1D,-6:1I	1		SNV:-8G,-4G,2G	1		-10:2D	1
																	SNV:-8G,-4A,-1G	1		SNV:-2G,1T,3T	1		SNV:-8G,3T,4G	1		SNV:-8C,4G,5T	1		SNV:-8G,-3G,-2G	1		SNV:-8G,-6T,-5G,4G	1		SNV:-8G,-7A,-3G	1		-20:1I,-17:1D	1		SNV:-5C,-4A,3T,5A	1		-8:1D,1:1I	1
																	SNV:-6T,-5G,-1T	1		SNV:-8G,-2G,2G	1		SNV:-6T,-5T,-4A,3T	1		SNV:-8G,-6T,4G	1		SNV:-2G,2T,6T	1		SNV:-5T,-1T,2T,6T	1		SNV:-7G,-1G,5A	1		-21:1D	1		SNV:-8G,-7G,-2G,4G	1		-17:1D,1:1I	1
																	SNV:-5T,-2G,-1T,1T	1		SNV:-8G,-7C	1		SNV:-6G,-3G,2G	1		SNV:-4T,2C	1		SNV:-8G,-3A,-2G,5T	1		SNV:-1G,6T	1		SNV:-4G,-1G	1		-21:1D,-16:1I	1		SNV:-8G,-2G,1T	1		-19:1I,-1:1D	1
																	SNV:-8G,-1G	1		SNV:-2G,2T	1		SNV:-7G,-6A,-5T	1		SNV:-2C,5A	1		SNV:-5G,-1T,5T	1		SNV:-7G,-6T,-5T,-1T	1		SNV:-7G,-3G,-1G,1A,3T	1		2:1I,5:1D	1		SNV:-8A,-4A	1		-20:2I,-1:1D	1
																	SNV:1T,5A	1		SNV:-8C,-7G,-4A	1		SNV:-6T,-1T,5T	1		SNV:-8C,-6T	1		SNV:-8A,-1G,1T,4G	1		SNV:-7G,-5T,-4G,-1T	1		SNV:-2A,-1G	1		-11:1I,-8:1D,-3:1I	1		SNV:-7G,-5T,2T	1		1:1I,5:1D	1
																	SNV:-5T,-4T,2T	1		SNV:-5T,-3A	1		SNV:-5T,-1T,2T,5A	1		SNV:-5T,-3G,-1G	1		SNV:-8G,-2G,4G,5A	1		SNV:-6T,-5G,-2G	1		SNV:-8G,-4A,3T,6T	1		-20:1I,-17:1D,1:1I	1		SNV:-8A,5T	1		-6:1D,1:1I	1
																	SNV:-5G,-1T	1		SNV:-5T,-4T,-1G	1		SNV:-5T,-2G,-1T	1		SNV:-6T,-5T,-4A,-1T	1		SNV:-7G,-2G,-1C,4G	1		SNV:-6T,-5G,-4A,-3G	1		SNV:-7G,-5T,-2G	1		-20:1D,-15:1I,-2:1I	1		SNV:-8G,4C	1		-19:3I,-1:1D	1
																	SNV:-8A,-3G,2C	1		SNV:-4A,-2G,-1T	1		SNV:-8G,1A	1		SNV:-8C,-7G,-5G,-3G,-2G	1		SNV:-5C,6C	1		SNV:-7G,-6T,-4T,1T	1		SNV:-8C,-6A,-1T,2G	1		-20:1D,-14:1I,-1:1I	1		SNV:-7C,-5G	1		-20:2D	1
																	SNV:-8G,-3A,4A,5A	1		SNV:-7G,-6A,-4A,-2G,5A	1		SNV:-7G,-5G,-2G	1		SNV:-5T,-1T,1T,2T	1		SNV:-5T,-4A,5T	1		SNV:-5T,-4G,-1T	1		SNV:-8G,-3G,2T	1		-8:1I	1		SNV:-8G,-4A,6T	1		-2:5D	1
																	SNV:-7A,-1G,1A,5T	1		SNV:-8G,-5T,-1G	1		SNV:-5T,-4G,-1T	1		SNV:-8G,-7C,-4G,5A	1		SNV:1A,3A,5T	1		SNV:-8G,-5C,-4A	1		SNV:-5T,-1T,6A	1		1:1D,6:2I	1		SNV:-7G,-5C,1A	1		-20:2D,-1:1D	1
																	SNV:-8A,-7G,-4A,-2G	1		SNV:-7G,-5T,1T	1		SNV:-5T,-4A,3T	1		SNV:-6T,-4T,-1T	1		SNV:-5T,-4A,1T,5T	1		SNV:-7C,4A	1		SNV:1T,3T	1		1:1D,4:2I	1		SNV:-5G,-1G,5A	1		-20:2I,-6:14D	1
																	SNV:-7A,6C	1		SNV:-5T,-1T,1A,3T	1		SNV:-6A,-2G,2T	1		SNV:-6T,-5T,2T	1		SNV:-8A,-5T,6A	1		SNV:-6A,-5G,-4T	1		SNV:-8G,-5T,3T,4G	1		1:13D	1		SNV:-4A,1A	1		-19:3I,-6:14D	1
																	SNV:-7G,-1G	1		SNV:-4A,-3G,-1T	1		SNV:-7C,-5T,-1C	1		SNV:-5T,-3G,-1T,3T	1		SNV:-7A,5A	1		SNV:-5G,5A	1		SNV:-6T,-1G,6T	1		-9:2I,-6:2D,1:1I	1		SNV:-6A,-5G,-2G	1		-8:1D,-1:1D	1
																	SNV:-5T,1T,3T	1		SNV:-6A,-5C,-4A,-1T,2C	1		SNV:-6A,-5G,-4A,-3G	1		SNV:-5C,2T	1		SNV:2T,6A	1		SNV:-5C,-1G	1		SNV:-4A,-3G,-1G	1		-6:11D	1		SNV:-8G,-4A,5T	1		-20:1D	1
																	SNV:-7C,-6T,-2G,4G	1		SNV:-7G,-6T,-3G	1		SNV:-4A,6A	1		SNV:-7G,2T	1		SNV:-7G,1T	1		SNV:-7G,-4A,1C,3T,4G	1		SNV:-5T,-1G,3T,5T	1		-2:1I,-1:2D	1		SNV:-7G,-4A,-3G,4G	1		-19:4I	1
																	SNV:-7G,-5T,3T	1		SNV:-3G,6T	1		SNV:-1C,6T	1		SNV:-4A,-3A	1		SNV:2G,3T	1		SNV:-8G,-7G,-2G,4G	1		SNV:-8G,-6T,-5T,-3A,-1T	1		2:1D	1		SNV:-7A,3A	1		1:3D	1
																	SNV:-8G,-4A,2C	1		SNV:-5T,6C	1		SNV:-8G,-6A,-1T	1		SNV:-5C,1A	1		SNV:-1G,3T	1		SNV:-6A,-5T,-2G,-1T	1		SNV:-5T,-3A,-1T	1		-1:4D	1		SNV:-7G,-6T,-3G,-2G	1		-2:3D	1
																	SNV:-7G,-6A,-5T,-3G,5A	1		SNV:-6A,-4A,6T	1		SNV:-5C,1A	1		SNV:-8A,-6A,-3G	1		SNV:-6A,-5T,-4T,6C	1		SNV:-5T,1A,5T	1		SNV:-6T,-5G,5T	1		2:1D,6:2I	1		SNV:-8G,-7G,-6A,-3G	1		-1:1I,6:2D	1
																	SNV:-7G,-5T,-4A	1		SNV:-1G,4G	1		SNV:-4T,3T	1		SNV:-8G,-6T,-1C,6A	1		SNV:-5T,-4A,-2G	1		SNV:-8G,-7G,-4A,-2G,3T,4G	1		SNV:-5G,-4G,3T,6T	1		Other	21		SNV:-8G,-7C	1		7:1I	1
																	SNV:-7C,1A	1		SNV:-8G,-4A,3T	1		SNV:-5T,-3G,4G	1		SNV:-6T,-4A,-3G,3A,4G	1		SNV:-8G,-5T,-1T	1		SNV:-3C,5T	1		SNV:2G,6T	1					SNV:-7G,-4G,-2G	1		1:4D	1
																	SNV:-7G,1T,6T	1		SNV:-8G,-6T,-4A,-3G	1		SNV:-7C,-6G,-3A	1		SNV:-8G,-4G,3T,5A	1		SNV:-7A,-1C	1		SNV:-6T,-4T,-1G,3T	1		SNV:-5G,6A	1					SNV:-6T,-5C,-1T	1		8:1I	1
																	SNV:-7C,-1G,5A	1		SNV:1T,5A	1		SNV:-4A,3T,6T	1		SNV:-6T,2C,6A	1		SNV:-1G,2T	1		SNV:-5T,-4A,2T,3A	1		SNV:1T,6A	1					SNV:-8G,-4A,-1C	1		-6:1D	1
																	SNV:-4G,-1T	1		SNV:-6T,-1T,3T	1		SNV:-7A,6T	1		SNV:-6T,-4A,-3G,-1T,5T	1		SNV:-4G,1A	1		SNV:-5T,-1T,1T	1		SNV:-7G,-5T,2G	1					SNV:-6T,-3C,4G	1		7:1D	1
																	SNV:-1T,4C	1		SNV:-7G,-3A,4G,5T	1		SNV:-6A,-4T	1		SNV:-6T,-5T,-4A,3T,4G	1		SNV:-8G,-4G,-1G	1		SNV:-5G,-1T,3A	1		SNV:-6A,-4A,-2G	1					SNV:-7G,-1T,6C	1		-1:1D,7:1D	1
																	SNV:-6A,-4G,-1G	1		SNV:-8A,-6T,-2G	1		SNV:-7G,3T,4G,5A	1		SNV:1A,5T	1		SNV:-8G,-7C,-6A,-2G	1		SNV:-5G,-1T,5T	1		SNV:-8G,-6G,-4A,-2G	1					SNV:-8G,-3A,-2G	1		-1:1I,4:1D	1
																	SNV:-5C,3T	1		SNV:-6T,-3G,-1T	1		SNV:-8G,-6G,-2G	1		SNV:-6A,-5T,2T,3T,5T	1		SNV:-6T,-1G,2G	1		SNV:-7G,-6T,-1G	1		SNV:-3G,2T,3A	1					SNV:-8G,-6G,-3G,4G	1		-6:11D	1
																	SNV:-4G,1T,3A,6A	1		SNV:-5T,-2G,-1G	1		SNV:-8G,-7G,-6G,-4G,-3G,-2G,4G	1		SNV:-8G,-5T,-1G	1		SNV:-7G,-5T,-2G,2T,6T	1		SNV:-6T,-1T,3T,5T	1		SNV:-6T,-5G,-4A,-2G,4G	1					SNV:-1T,5A	1		-5:1I,-2:2D	1
																	SNV:-8G,-2C	1		SNV:-8G,3A,6A	1		SNV:-8G,-7G,-6A,-3G,-2G,4G	1		SNV:-6G,-2G,4G	1		SNV:-5T,-3C	1		SNV:-6T,-5T,-3G	1		SNV:-8G,-2G,4G	1					SNV:3T,4A	1		-8:1D	1
																	SNV:-5G,-1G,5T	1		SNV:-1G,3T,4G	1		SNV:-8A,-6A,-2G	1		SNV:3T,4C,5T	1		SNV:-6A,-3G,-1G	1		SNV:-8C,-1T	1		SNV:-5T,-4A,1T,6T	1					SNV:-8G,-6A,-4T,-3G	1		-7:12D	1
																	SNV:-6T,-5T,-1C	1		SNV:-5T,-1G,5T	1		SNV:-4A,-3A,-2G	1		SNV:-8G,-6A,-5T,3A	1		SNV:-6A,-3A,-2G,4G	1		SNV:-8G,-3G,-2G,5T	1		SNV:-8G,-6A,-5T,-4A,-2G	1					SNV:-6T,4G,5T	1		-3:1I,3:2D	1
																	SNV:-7A,3A	1		SNV:-7G,-3C	1		SNV:-6T,4C,5T	1		SNV:-8G,-6G,-4T,-3G,6A	1		SNV:-3G,3A,5T	1		SNV:-5C,-1C	1		SNV:-5T,3T,4G	1					SNV:-4A,2G	1		-3:2D,1:1I	1
																	SNV:-2G,3A	1		SNV:-7G,-4A,-2A	1		SNV:-4T,-3A,-2G	1		SNV:-6T,-4G,-1T	1		SNV:-8A,-6T	1		SNV:-6T,-5T,1T	1		SNV:-2G,3T,6A	1					SNV:-6A,-1G	1		2:1D	1
																	SNV:-4A,-3G,3T	1		SNV:-8G,-5T,3T	1		SNV:-8G,-3G,-1T	1		SNV:-7G,-5T,1A,6T	1		SNV:-8G,-6T,-3G,-1G	1		SNV:-7C,-4G,-1T,2T	1		SNV:2C,3T	1					SNV:-5G,-4A,-2G	1		3:1D	1
																	SNV:-6T,-4T,-3G,4C	1		SNV:-8A,-4T	1		SNV:-7G,-6A,-3G	1		SNV:-8A,-5T,3T,5T,6T	1		SNV:-6A,-5T,3T,4G	1		SNV:1A,2G,4G	1		SNV:-5T,6C	1					SNV:-6T,4G	1		-3:1I,-1:2D	1
																	SNV:1T,4G	1		SNV:-6A,-5G,5T	1		SNV:-8G,-3G,-2G,-1C	1		SNV:-4T,4A,5T	1		SNV:-7A,5T	1		SNV:-7G,-2G,-1T,3T	1		SNV:-6A,-1T,5T	1					SNV:-5T,-4G,-1C,5T	1		2:1D,8:1I	1
																	SNV:-7A,-4A,4G	1		SNV:-3G,2T	1		SNV:-6T,3T,4G,5T	1		SNV:-4G,-3A,6T	1		SNV:-7A,-4A,-3G	1		SNV:-6T,-4A,2G	1		SNV:-2A,-1C,6T	1					SNV:-4T,-2G,-1T	1		2:1I,7:1D	1
																	SNV:-7A,-6A	1		SNV:-8G,-4T,-2G	1		SNV:-6A,3A,4G,5T	1		SNV:-1G,4G	1		SNV:-5G,-1G,5T	1		SNV:-7G,-3A,-2G,4G,5T	1		SNV:-5G,-4T,1T	1					SNV:-8G,-6G,-4T,-3G,4G	1		-6:7D,4:7D	1
																	SNV:-8G,-3G,-2A,1A,4G	1		SNV:-7G,-1G	1		SNV:-3G,4G,5C	1		SNV:-8G,-7A,-6A	1		SNV:-6G,-5G,-4A	1		SNV:-8G,-4A,3T,4G,5T	1		SNV:-2G,-1T,5C	1					SNV:-2A,2G	1		-21:1D	1
																	SNV:-6A,-1G	1		SNV:-8G,2T	1		SNV:-8G,-7A,-3G,-2A	1		SNV:-8G,-7G,-4A	1		SNV:-2C,1T,5A	1		SNV:-7G,-5T,3A	1		SNV:-6A,-5G,-4A	1					SNV:-7A,-4A,-3G,4G	1		1:2I,3:1D	1
																	SNV:-6T,1T,5T	1		SNV:-6G,-4A,-1G,4G	1		SNV:-3A,6A	1		SNV:-8G,-4G,5T	1		SNV:-6T,-4A,3A	1		SNV:-6T,-5T,-3A	1		SNV:-6T,3T,6T	1					SNV:-8A,5A	1		-21:1D,-1:1I	1
																	SNV:-4A,4A	1		SNV:-8G,-5T,-4G	1		SNV:-7G,-3G,1T	1		SNV:-7G,-4T,5T	1		SNV:-7A,-2G,-1T,5T	1		SNV:-7G,-6T,-5T	1		SNV:-7G,-6T,-5G,-4T,-3G,5A	1					SNV:-8G,-6G,-4G	1		3:1I	1
																	SNV:-6T,-5T,-1T,2T	1		SNV:-6A,-5T,-4G,-1T	1		SNV:-2G,3T,5A	1		SNV:-7A,-5T,2G,6T	1		SNV:-8G,-2C	1		SNV:-7G,-6G,-4A,-1G	1		SNV:-6G,-3G,-2G	1					SNV:-5T,3T,5C	1		-20:1D,-15:1I,-1:1I	1
																	SNV:-8G,-6T,-5T,-1T	1		SNV:-6T,-5G,-4A	1		SNV:-7G,-6A,-4T,-3G	1		SNV:4G,5C	1		SNV:-6A,-2A,6T	1		SNV:-3G,-1T,2T	1		SNV:-6T,-5T,-4A,5T	1					SNV:-6G,-4A,-3G,-2G	1		-5:12D	1
																	SNV:4G,5T,6T	1		SNV:-8C,-4T,5T	1		SNV:-1G,1A	1		SNV:-8C,-3G,6T	1		SNV:-8A,-6A,-3G,4A	1		SNV:-8G,-6G,-4G	1		SNV:-8G,-7C,-5T	1					SNV:-7G,3T,4G	1		-7:1I	1
																	SNV:-6A,-2C	1		SNV:-6T,-5T,-4G,-1C,1A,5A	1		SNV:-5T,-4G,5A	1		SNV:-7G,-6A,-5G,2G	1		SNV:1T,2G	1		SNV:-6T,-4A,-3G	1		SNV:-8G,-5T,-4A,6T	1					SNV:-8G,-1T,4G	1		-20:1D,-15:1I	1
																	SNV:-5T,-4A,-1G	1		SNV:2G,5T	1		SNV:-1T,2T,4G	1		SNV:-6G,-3A,3T	1		SNV:-4A,-1T	1		SNV:-8G,-6T,5T	1		SNV:-8G,-4A,-3G,1T	1					SNV:-6A,-5C,-4A,-2G	1		-3:4D	1
																	SNV:-6A,-3G,-1T	1		SNV:-6G,-2G,1A	1		SNV:-5C,-1T,5T	1		SNV:-5T,3T,6C	1		SNV:-5T,-1T,2G,3T	1		SNV:-8G,-5T,-1T,2T	1		SNV:-6A,-3G,-2G,4G	1					SNV:-5T,-4A,-3G,4G	1		Other	146
																	SNV:-5T,-4A,4G,5T	1		SNV:-5T,-4T,3T	1		SNV:-8G,-5T,-1T	1		SNV:-5C,-2G,3T	1		SNV:-5T,-2G,3T,4G	1		SNV:-8C,-5C,-3A,4G,5A	1		SNV:-6A,-2G,-1T,5T	1					SNV:-4A,4G,5T	1
																	SNV:-5C,4C	1		SNV:2G,6T	1		SNV:-6G,-4A,-1G	1		SNV:-4A,3T,5T	1		SNV:-7A,-4T,5A	1		SNV:-7A,-6A,-2G	1		SNV:-8G,-6A,-2G	1					SNV:-4A,2G,4G	1
																	SNV:-7G,-6A,-4A	1		SNV:-6A,1A,2G	1		SNV:-3C,-1T,5A	1		SNV:-7A,-6A,-4G,-3G	1		SNV:3C,6T	1		SNV:-3A,2T	1		SNV:-5T,-4T,-1T	1					SNV:-7G,-6A,-4G	1
																	SNV:-6A,-4A,-2G	1		SNV:-8A,-6A,-5G	1		SNV:-7G,-4A,-3G,1A,5A	1		SNV:-6T,-1T,1A,2G	1		SNV:-8G,-5T,-1T,5T	1		SNV:-6A,-4A,3A	1		SNV:-8G,-6A,-4A	1					SNV:-5C,-1T,2G	1
																	SNV:-8G,-2G,4G	1		SNV:-6G,-3G,-2G	1		SNV:-3A,2T	1		SNV:-8G,-6T,-4G	1		SNV:-5T,-3G,6C	1		SNV:2C,3T	1		SNV:-4T,6A	1					SNV:-5G,-1T,3T	1
																	SNV:-8G,-7G,-3G,4G	1		SNV:-8G,-5T,-4A,-2G,4G	1		SNV:-7G,-6A,-5T,-2G	1		SNV:-8C,-6T,-5T,3T	1		SNV:-6T,1T,6C	1		SNV:-5C,-3G,-2G,-1T,3T	1		SNV:-7G,-5T,-4G	1					SNV:-5T,-4A,-2G	1
																	SNV:-8G,-4A,2T	1		SNV:-2C,4C	1		SNV:-4T,-3A	1		SNV:-7G,2G,4G	1		SNV:-6A,-5C,-3G	1		SNV:-6T,-3G,-1C	1		SNV:-5G,4G	1					SNV:-3G,4C	1
																	SNV:-8A,-6A,-5G,-3G	1		SNV:-5T,-1T,2T,3T	1		SNV:-8G,-7A,-3G	1		SNV:-6T,4G,5T	1		SNV:-6A,-3C	1		SNV:-6T,-5C,3A,4G	1		SNV:2C	1					SNV:-6G,-5C,-4A	1
																	SNV:-6G,-2G,4G	1		SNV:-6T,-5T,-2G,4G	1		SNV:4C,6T	1		SNV:-6A,-4A,-3G,4A	1		SNV:-4T,1T,5T	1		SNV:-5T,-3G,-2G	1		SNV:-6A,-5C,-3A,-2G	1					SNV:-6A,-5C,-4A	1
																	SNV:-8G,-6T,-2G,4A	1		SNV:-6T,-1T,5A	1		SNV:-3C,-2G	1		SNV:-6T,-1T,5A	1		SNV:-3A,-1T	1		SNV:-6T,-5T,-4G,6T	1		SNV:-4T,-1T,2T	1					SNV:-8G,-6G,-4A,-3G	1
																	SNV:-7G,-6T,-4A,-2G	1		SNV:-4T,-1T,5T	1		SNV:2G,5A	1		SNV:-6G,-5T,-4A,-1T	1		SNV:-4G,3A	1		SNV:-4A,-3A,5T	1		SNV:-5G,-3G,2T	1					SNV:-8G,4G,5A	1
																	SNV:-5T,-1C	1		SNV:-5T,-1T,2T,5T	1		SNV:-4G,-2G,2T,6T	1		SNV:-6T,-4A,-1T,2T,5T	1		SNV:-7G,-1T,5T	1		SNV:2G,3T	1		SNV:-8G,-7G,-3G	1					SNV:-8G,-4T,-3G,-2G	1
																	SNV:-8G,-5T,-3G	1		SNV:-5G,4G	1		SNV:-5T,-3C	1		SNV:-8C,-1T,3T	1		SNV:-6T,-5T,-4A,1T,5T	1		SNV:-6A,-4A,-2G,6A	1		SNV:-7A,-5T,-1T,5T	1					SNV:5T,6C	1
																	SNV:-3G,4G,5T	1		SNV:-8C,-2G	1		SNV:-1G,1A,3T,6T	1		SNV:-4G,-3G	1		SNV:-8C,-4G,3T,6T	1		SNV:-8G,4G,5T	1		SNV:-8G,-4A,6T	1					SNV:-8G,-7G,-4G	1
																	SNV:-8G,-5T,-2G,5T	1		SNV:-6G,-4A,-3G	1		SNV:-5C,4G,6C	1		SNV:-5T,-3A,4A	1		SNV:-4A,-2A,-1T	1		SNV:-2G,-1G	1		SNV:-7A,-5T	1					SNV:-4T,3T,5T	1
																	SNV:-5G,1C,2G	1		SNV:-6A,-5C,-1T	1		SNV:-6T,-3G,-1T	1		SNV:-6T,1T,2G,3T	1		SNV:-2C,5T	1		SNV:-7A,-4T	1		SNV:-6A,-5G,1T,5A	1					SNV:-8G,-5G,-4A,4G	1
																	SNV:-2G,1T	1		SNV:-8A,-1T,3T	1		SNV:-8C,-3A	1		SNV:-7G,-6A,-5T,6A	1		SNV:-6A,3T,5T,6T	1		SNV:-7A,-4A,-3A,4G	1		SNV:-6G,-1C	1					SNV:-6A,-5C,-4A,4G	1
																	SNV:-6T,-3C	1		SNV:1A,3A,4G,5T	1		SNV:-3G,-1G,1T	1		SNV:-1G,3A	1		SNV:-8G,-4A,2C,3T	1		SNV:-6T,-2G,2G	1		SNV:-8G,-7C,-6T	1					SNV:-8G,2T,5T	1
																	SNV:-8G,-1G,1A,2T,3T	1		SNV:-4T,-3A,-2G	1		SNV:-8G,-6G,-4G	1		SNV:-8A,5A	1		SNV:-8G,4A	1		SNV:-6T,-4T,-2G	1		SNV:-8G,3A	1					SNV:-8G,-7G,-4A,2G,4G	1
																	SNV:-6T,-4T,-1C	1		SNV:-8G,-4A,-2G,4G,5T	1		SNV:-3G,4G,5T	1		SNV:-6T,-1T,1A	1		SNV:-8A,-6A,-5T,4G	1		SNV:1A,5A,6A	1		SNV:-7G,-3G,4G	1					SNV:-8G,-4A,-3G,-2G	1
																	SNV:-5T,-4A,5T	1		SNV:1A,3T	1		SNV:-2A,1A	1		SNV:-7C,-6G,2G,5T	1		SNV:-7G,-5T,-4A,4G	1		SNV:-7G,-4A,3A	1		SNV:-6A,-5C,-1T,3T	1					SNV:-7G,-5G,-3G,5A	1
																	SNV:-4T,-2G,5A	1		SNV:-4A,-3G,6T	1		SNV:-6A,-4A,-3G,-2G	1		SNV:-4G,-2G,2G	1		SNV:-5G,1A	1		SNV:-6T,-5C,3T	1		SNV:-6T,-4A,4G	1					SNV:-8G,-7G,-4A	1
																	SNV:-7G,-4G,-2G	1		SNV:-7G,-2G,4G,5T	1		SNV:-7G,-6A,-2G	1		SNV:-4A,-3G,-1G,4G	1		SNV:1A,3T,6A	1		SNV:-6T,3T,4C	1		SNV:-6A,-5C,-4A	1					SNV:-7G,3A	1
																	SNV:-6A,3A	1		SNV:-7G,-5T,-1T,2T,5T	1		SNV:-8G,-3G,-2G	1		SNV:-7C,-3C	1		SNV:-6T,-5G,5T	1		SNV:-7G,-6T,5A	1		SNV:-6A,-5G,-1G,2G,5T	1					SNV:-4T,-1G	1
																	SNV:-8G,-5C,-4A	1		SNV:-5T,-3A,3T,4G	1		SNV:-6T,-5T,2T	1		SNV:-6A,-4A,-3G,5T	1		SNV:-5G,5T	1		SNV:-2G,2G,3T	1		SNV:1T,2T	1					SNV:-7G,-3G,-1T	1
																	SNV:-7G,-4G,-1G	1		SNV:-6T,-3G,-1G,2T	1		SNV:-6A,-3A,-1G,3T	1		SNV:-7A,-3G	1		SNV:-5T,4C	1		SNV:-6G,-4G,2G	1		SNV:-7G,-5G,1C	1					SNV:-8G,-5G,-4A,-1G,4G	1
																	SNV:-8G,-1T,4G	1		SNV:-6A,-5T,-3G,4G	1		SNV:-3G,-2C,6T	1		SNV:-6T,-4A,-2G	1		SNV:-5T,-4G,3T	1		SNV:-2C,3T	1		SNV:-5T,-4G,2T	1					SNV:-8G,3A,5A	1
																	SNV:-8G,-6G,-3A,-2G	1		SNV:-8A,-6T,-3G,-2G	1		SNV:-8A,-2G	1		SNV:1T,3C	1		SNV:-7G,-6A,3A	1		SNV:-5G,-1T,2T	1		SNV:-5C,-4A,-3G	1					SNV:-1T,3T	1
																	SNV:-5T,-3A,1A	1		SNV:-5T,-4A,-1T,3T	1		SNV:-4T,-3C	1		SNV:-7G,-4A,-3G	1		SNV:-5T,2C	1		SNV:-3A,5A	1		SNV:-8A,-1G	1					SNV:-7G,-6T,1T,2C	1
																	SNV:-6A,-5T,-4G	1		SNV:-8C,-6A	1		SNV:-4T,-2G,-1T,4G	1		SNV:-4G,-2G,3T	1		SNV:-6T,-1T,4G	1		SNV:-6T,2G,3T	1		SNV:-8C,-2G,-1T	1					SNV:-3A,5T	1
																	SNV:-8G,-5T,-1T	1		SNV:-8A,-5C,-2G	1		SNV:-7C,4G,5T	1		SNV:-8G,3T,6C	1		SNV:-2G,4A,5T	1		SNV:-8G,-7G,-2G	1		SNV:-7G,1C,5T	1					SNV:-8G,-1C	1
																	SNV:-7C,-6T,-5T,-1T,2T,5T	1		SNV:-5G,6A	1		SNV:-6A,-3A,1T,3A	1		SNV:-4G,3T	1		SNV:-7G,-3C,6T	1		SNV:-4G,-3A,5T	1		SNV:-8G,-5T,-4A	1					SNV:-8G,-6G,-1T,1T	1
																	SNV:-6G,-4G,-3G,4G	1		SNV:-5G,-1C,5T	1		SNV:-7G,-3A,6A	1		SNV:-3G,-2G,4G,6T	1		SNV:-8C,-4T	1		SNV:-4T,-1C,3T	1		SNV:-8G,-6A,3A	1					SNV:-7G,-3G,4C	1
																	SNV:-8G,-3G,4G,5T	1		SNV:-5G,-3G,5T	1		SNV:-8C,-6A,1T	1		SNV:-8G,-5C,-2G	1		SNV:-5C,-4T,-2A	1		SNV:-4G,-1T,3T,6T	1		SNV:-7G,-6T,-4T	1					SNV:-2G,-1T,2G	1
																	SNV:-8G,-6T,4G,5T	1		SNV:-5T,-4A,4G	1		SNV:-6T,-5T,-3G,-1T	1		SNV:-4A,2T,5T	1		SNV:1T,5A	1		SNV:-6A,1A	1		SNV:-6G,5A	1					SNV:-7A,4A,5A	1
																	SNV:-3A,5A	1		SNV:-6A,-4T,-2G,4G,5T	1		SNV:-5C,-1T,3T	1		SNV:-2G,3A	1		SNV:-7G,-3A,4G,5A	1		SNV:-5C,-3G,-1T	1		SNV:-5T,-1T,3T,5T	1					SNV:-8G,-7G,-6A	1
																	SNV:-2G,1T,2G,3T,5T	1		SNV:-8G,-6A,-3G,4G	1		SNV:-8G,-5G,2T	1		SNV:-8G,-2G,-1T,4G	1		SNV:-8A,-6A,-5T	1		SNV:-7G,-3G,-2G,4G	1		SNV:-8G,-6T,-1T	1					SNV:-6G,-4G,-3A	1
																	SNV:-8G,-6G,-4A,2T	1		SNV:-6A,-3C	1		SNV:-4T,-1T,1A	1		SNV:-6A,5A	1		SNV:-4A,2T	1		SNV:-7A,-3A	1		SNV:-7G,6C	1					SNV:-5T,-3G,-1T,4G	1
																	SNV:-2G,-1T,4G	1		SNV:-8G,4G,5T	1		SNV:-7G,3T,4G	1		SNV:5A,6T	1		SNV:-6A,-4A,-1G	1		SNV:-5T,-4A,3T,5A	1		SNV:-6G,-5C	1					SNV:-8G,-5T,-4A,-1T,4G,5T	1
																	SNV:-8A,-2G,4G	1		SNV:-5C,2T	1		SNV:-7G,-3G,3A,5A	1		SNV:-7G,-5G,-1T	1		SNV:-6A,-2G,6A	1		SNV:-6T,-5T,5A	1		SNV:-5T,-4A,-2G	1					SNV:-8G,-4G,-3G,4G	1
																	SNV:-7G,2C,6T	1		SNV:-6T,-5T,-4T,2G	1		SNV:-8A,-3G	1		SNV:1A,6A	1		SNV:-8A,-7G	1		SNV:-5C,-4G,-1G	1		SNV:-3G,-1T,3T,5T	1					SNV:-7G,-6A,-4A,-2G	1
																	SNV:-4A,4G,5A	1		SNV:-3A,6C	1		SNV:-4A,1T,2G	1		SNV:-5C,-4T,2G	1		SNV:-4A,-2G,1A	1		SNV:-4T,-2G,-1T	1		SNV:-4T,3T,5A	1					SNV:-8G,-7A,-4A,-2G	1
																	SNV:-8G,-6G,-3G,-2G	1		SNV:-6A,-5G,3T	1		SNV:-8G,-3A,4G	1		SNV:-8G,1A,3T	1		SNV:-7G,-4G,4G	1		SNV:-7G,-4A,-1G	1		SNV:-6T,-5G,-3G,3T	1					SNV:-6G,-5C,-3G	1
																	SNV:-4A,2C	1		SNV:-8G,-5T,-2G,-1T,3A,6C	1		SNV:-8G,-5T,-1T,3A	1		SNV:-8G,-7G,-3G,4G,6A	1		SNV:-5G,-2G,4G	1		SNV:-5T,-2A	1		SNV:-7G,-4G,-2G	1					SNV:-6T,1T	1
																	SNV:-3G,3T,6T	1		SNV:5T,6C	1		SNV:-7G,-6T,-2G,4A	1		SNV:-5G,-3A	1		SNV:-2G,-1G	1		SNV:-7G,-5G,-2G	1		SNV:-8G,-3G,-1G,1T,4G,5T	1					SNV:-8G,-4T,3T	1
																	SNV:-5T,-4A,2T,5T	1		SNV:2C,5T	1		SNV:-6T,3T,4G,5A	1		SNV:-6A,-5G,5A	1		SNV:-5T,-4A,5A	1		SNV:-7G,-3G,-1G	1		SNV:-5T,-4A,1A	1					SNV:-7G,-3G,4G,5A	1
																	SNV:-3A,-2A	1		SNV:-6A,1A	1		SNV:-5T,-4A,-1T	1		SNV:-8G,-4A,-3G,5T	1		SNV:-7A,-5T,-3A	1		SNV:-8G,-2G,-1T,4G	1		SNV:-8C,-7G,-6T,6T	1					SNV:-3A,6A	1
																	SNV:3A,4A	1		SNV:-4G,-2G,-1C	1		SNV:-6T,-1T,3T,5T	1		SNV:-8G,2G,3A,4G	1		SNV:-8G,-7C,5T	1		SNV:-1C,3A	1		SNV:-8G,-7G,-3G,2G,4G	1					SNV:-8G,-5T,-1T	1
																	SNV:-6G,-5G,3T	1		SNV:-2A,3T,4G	1		SNV:-6T,-4A,4G	1		SNV:-8G,-1G,2G	1		SNV:-7A,-6T,-5T	1		SNV:-8A,-5T	1		SNV:-8G,-4A,4C	1					SNV:-6G,-5T,4G	1
																	SNV:-7C,-6T,-5T,-2G,-1T	1		SNV:-5T,-2G,-1G,5A	1		SNV:-8A,-3C	1		SNV:-2A,4G	1		SNV:-8A,-6T,-5T,2T,5T	1		SNV:-8G,-3G,-1C	1		SNV:-4A,1A,2G	1					SNV:-8G,-6G,-1G	1
																	SNV:-4T,4G	1		SNV:-6G,-5G	1		SNV:-8C,-6T	1		SNV:-7G,-6T,1T	1		SNV:-8G,-6A,-4A	1		SNV:-8G,-7G,-3G	1		SNV:-6A,-4A,-1G	1					SNV:-7G,-3G,-1G	1
																	SNV:-5G,6A	1		SNV:-6T,3A,6A	1		SNV:-1T,1T	1		SNV:-1G,2T,6T	1		SNV:-4A,-3A,-1G,6A	1		SNV:-5T,-4A,6A	1		SNV:-6A,-4A,-2G,4G	1					SNV:-2A,4G	1
																	SNV:2T,6A	1		SNV:-8G,2G,3A	1		SNV:-7G,1T,3T	1		SNV:-6A,-5T,-1T	1		SNV:-6A,-3A,4A	1		SNV:-7A,-3A,4G,5A	1		SNV:-4G,5A	1					SNV:-8G,-3G,3A	1
																	SNV:-7C,-3C,6T	1		SNV:-4A,-3G,-2G	1		SNV:-5C,-3A	1		SNV:-8G,-2G,3T	1		SNV:-6T,-5G,3T,5T	1		SNV:-5T,-4T	1		SNV:-5T,-1T,3T,5A	1					SNV:-7G,-5C,-4A,-2G	1
																	SNV:-5C,6C	1		SNV:3A,4A	1		SNV:-2C,3A	1		SNV:-4T,-1T	1		SNV:-8G,-2G,5C	1		SNV:-8G,-6T,-2G,-1T	1		SNV:-7A,-2G,2G	1					SNV:-8G,-4A,1A,3T,4G	1
																	SNV:2G,6A	1		SNV:-4G,1A,3T	1		SNV:-6T,-2G,4G,6T	1		SNV:-4A,-3A,-2G,4G	1		SNV:-5T,-4A,3T,5A	1		SNV:-4T,2T,3T	1		SNV:-4A,4G,5T	1					SNV:-6A,-5G,-1T,5T	1
																	SNV:-4G,-1T,4G	1		SNV:-6A,2T	1		SNV:-8A,-5C,-4A	1		SNV:-7G,-4A,-1G,1A	1		SNV:3A,6T	1		SNV:-5T,-1T,3A	1		SNV:-2A,-1T	1					SNV:-8G,-6A,-2G,-1T	1
																	SNV:-3G,4G,6A	1		SNV:-8A,-4A,-2G	1		SNV:-6G,-5G,-4A	1		SNV:-5T,-3G,-2G,-1T	1		SNV:-6A,-4G,-3G	1		SNV:-5T,-4A,-3G,-1T	1		SNV:-8G,-7G,-4T,-2G	1					SNV:-6G,-1T	1
																	SNV:-8G,-3G,-2G	1		SNV:-6T,-5T,-3G,3T	1		SNV:-5C,4G,5A	1		SNV:-4T,-1T,2T	1		SNV:3T,4G,6A	1		SNV:-7G,-4T,-1G	1		SNV:-7C,-6T,-4A,5T	1					SNV:-5G,-2G	1
																	SNV:-3G,6T	1		SNV:-8C,-4T	1		SNV:-6T,-5T,-1G,5T	1		SNV:-8G,-5T,4G	1		SNV:-1G,2G	1		SNV:-8C,-5G,2G	1		SNV:-4T,-2G,1T	1					SNV:-6A,-5T,-4A	1
																	SNV:-8C,-6A	1		SNV:-7C,3T,5T	1		SNV:-6T,2T	1		SNV:-6A,-5T,-4A,2T	1		SNV:-2A,6T	1		SNV:-6T,-2G,5A	1		SNV:-8A,-1T	1					SNV:-4A,-3C,-2G	1
																	SNV:-5G,1C,2G,3T,5T	1		SNV:-7G,-4T,-3G,3T	1		SNV:-8G,-6A,-3A,-2G,3T	1		SNV:-2G,-1T,4G,5T	1		SNV:-8G,-6T,1C,6T	1		SNV:-5T,-4A,-3G,5A,6T	1		SNV:-5T,-4A,2T	1					SNV:-6A,-5C,4G	1
																	SNV:-7A,-3G,3T	1		SNV:-6G,-2G,-1T	1		SNV:-8G,-6T,-5T,-3G,5T	1		SNV:-2G,3A,4G,5T	1		SNV:-6G,5A	1		SNV:-6G,3A,6A	1		SNV:1A,2G	1					SNV:-8G,2G	1
																	SNV:-4A,3A	1		SNV:-7G,-6T,-2G,2G,4G	1		SNV:-3G,6T	1		SNV:-5T,-3G,-1T,5T	1		SNV:-7A,-5G	1		SNV:4C,6A	1		SNV:-6G,-5T,-4A,-2G,2T,6T	1					SNV:-8G,-5G	1
																	SNV:-8G,-4G,-2G,-1G	1		SNV:-8A,-6A	1		SNV:-7G,-6T,-5C,-3G,5T	1		SNV:-3G,4G,5A	1		SNV:-8G,-3A,3T	1		SNV:-8A,-6G,-3G	1		SNV:-8C,-6A,-2G	1					SNV:-1T,2G,3T,5C	1
																	SNV:-6A,-2G,5A	1		SNV:-8G,-6A,-3G	1		SNV:2T,6T	1		SNV:-3C,5T	1		SNV:-8G,-6G,-5G,-4A	1		SNV:-6G,-5C,-4G,-3A	1		SNV:-8G,-5C,-4A,-3G,4G	1					SNV:-5T,2T,6T	1
																	SNV:-6G,-3G,-2G,3T,4A	1		SNV:4C,6A	1		SNV:-8G,-6A,-3G	1		SNV:-3C,-1T	1		SNV:-1T,4C,5T	1		SNV:-8G,-4T,5T	1		SNV:-6T,-5G,-4T	1					SNV:-6A,-5C,-4G,-1G	1
																	SNV:-7G,-1G,4A	1		SNV:-6T,-4G,-1G,5T	1		SNV:-7G,-6T,-4A,5T	1		SNV:-6T,-3G,-2G,1A,3A	1		SNV:3A,4G,5A	1		SNV:-4A,-3C	1		SNV:-7G,1T,6T	1					SNV:-8G,1T,3T	1
																	SNV:-7G,4A,6T	1		SNV:-8G,-6T,-2G	1		SNV:-8G,5A	1		SNV:-5T,-1G,1A	1		SNV:-3G,-1G,1T	1		SNV:-5G,2T,5T	1		SNV:-8G,-6A,-5T,-1T	1					SNV:-8G,-6A,-5C,-4A,-2G	1
																	SNV:-8G,-4G,5A	1		SNV:1T,2C,5T	1		SNV:3T,6T	1		SNV:-4A,4G,5T	1		SNV:-7G,-6T,4G	1		SNV:-7G,-3G,4G	1		SNV:-6T,-2G,4G	1					SNV:-3G,2G	1
																	SNV:-4G,5T	1		SNV:3A,6A	1		SNV:-5G,2G	1		SNV:-8G,-4T,-2G	1		SNV:-4A,1A	1		SNV:-5T,-1T,3T,5T	1		SNV:-3G,-2C,-1G	1					SNV:-5T,-4A,5T	1
																	SNV:-8G,-3G,5T	1		SNV:-8G,-5G,-3G,4G,5T	1		SNV:-8G,-7C	1		SNV:-4T,-1C	1		SNV:-5T,-2G,-1T,3T	1		SNV:-7G,-3A,3T	1		SNV:-8G,-3A,-2G	1					SNV:-8C,-6T,5T	1
																	SNV:-8G,-6A,-1C,1T	1		SNV:-8G,-2G,4G	1		SNV:-7G,-4A,4G	1		SNV:-5T,-1T,2G,6T	1		SNV:-3G,4G,5A	1		SNV:-7G,-4T,2T	1		SNV:-8G,-2G,4G,6A	1					SNV:-4G,-1G,4C	1
																	SNV:-8A,5A	1		SNV:-8C,-6A,-5T,-2G,3T	1		SNV:-8A,1T,5A,6T	1		SNV:-7G,-6T,-5G,-1T	1		SNV:-6T,-4A,-2G,-1T,1A,5T	1		SNV:-4A,-3G,-2G,4A	1		SNV:-5T,4A	1					SNV:-6A,-3G,-2G	1
																	SNV:-8G,-6T,5T	1		SNV:-5G,-3G,-2G	1		SNV:-8G,1C,5A	1		SNV:-5G,2G	1		SNV:-7G,-3G,5A	1		SNV:-8G,-4T,-1T,6T	1		SNV:-8G,-6T,-5G,-1G	1					SNV:-5T,-1G,2T	1
																	SNV:-8A,-6A,-5T,-4A,3T	1		SNV:-6T,-5T,-4T	1		SNV:-7G,-3A,-2G	1		SNV:-8G,-5T,3T,6A	1		SNV:-8G,-2G,3A	1		SNV:-8G,-7A,-4G	1		SNV:-7G,-6G,-5G,1A,5A	1					SNV:-7G,-6T,-4A	1
																	SNV:-6T,-2A,-1T	1		SNV:-1T,3T,4G	1		SNV:-5G,-4A,6T	1		SNV:-6A,-4A,-1G	1		SNV:-8G,-2G,2G	1		SNV:-7G,-2G,-1T	1		SNV:-8G,-6T,3T	1					SNV:-7A,-3G	1
																	SNV:-8G,-6T,-1T	1		SNV:-8G,-4A,-2G,4G	1		SNV:-6A,-5C,3T	1		SNV:-6T,-5T,-1T,3T	1		SNV:-5T,-4A,2T	1		SNV:-5T,-2G,-1T,4G	1		SNV:-6T,-4T,-3G	1					SNV:-7G,-6A,-2G,-1G	1
																	SNV:-6G,-5C,4G	1		SNV:-8C,-5T	1		SNV:-6A,6A	1		SNV:-3G,-2A,3T	1		SNV:-3G,5C	1		SNV:-5T,-2G,-1T,3T,5T	1		SNV:-7G,-4G,3T	1					SNV:-7G,-5T,-4A,5T	1
																	SNV:-8G,-4A,-3G,3T	1		SNV:-2G,3A,4G	1		SNV:-4A,3A,5T	1		SNV:-5T,2T,3T	1		SNV:-7G,-6T,-4A	1		SNV:-5C,-1C,4G,5T	1		SNV:-5T,-4A,-3G	1					SNV:-6G,-2C	1
																	SNV:-6T,-5C,5T	1		SNV:-6A,-1T,3A	1		SNV:3A,4G,5T	1		SNV:-5T,-1C,2T	1		SNV:-7G,-6A	1		SNV:-8G,-6T,1A	1		SNV:-5G,-1T,4G	1					SNV:-5C,-4G	1
																	SNV:-7G,-4A,2T	1		SNV:-4T,4A	1		SNV:-3A,-1T	1		SNV:-5T,4G,5T	1		SNV:-3A,2T,5A	1		SNV:-5T,-3G,3T,6T	1		SNV:-5T,-4A,5A	1					SNV:-1G,5A	1
																	SNV:-6T,-1T,1T	1		SNV:2T,5A	1		SNV:-8G,4G,6A	1		SNV:-5T,-4A,-1T,5T	1		SNV:-6A,1A	1		SNV:-6A,-2C,2G	1		SNV:-7A,-2G,4G	1					SNV:-7G,-5G,6T	1
																	SNV:-6T,-1T,2G,3T	1		SNV:-4A,3T,4A	1		SNV:-4A,4C	1		SNV:-7G,-5T,2T,5T	1		SNV:-8G,-5T,-4A	1		SNV:-6T,-5T,-2G	1		SNV:-5G,2T,6T	1					SNV:-7C,-6T,-5G	1
																	SNV:-7G,-6T,-4T	1		SNV:-6G,-2G,4G	1		SNV:-5G,4A,5T	1		SNV:-8G,-5T,5T	1		SNV:-8G,-4A,-1T,1A,5T	1		SNV:-6A,-4G,-2G	1		SNV:-6T,-1G,1T	1					SNV:-8G,1A	1
																	SNV:-6T,-5C,6A	1		SNV:-7G,-4T,6T	1		SNV:-5C,-4A,-3G,-2G,3T,4G	1		SNV:-5T,-4A,2T,6A	1		SNV:-8G,1T,5A	1		SNV:-1G,1A,6T	1		SNV:-7G,-4A,1T,6A	1					SNV:-7G,-4A,-1G	1
																	SNV:-8A,-6G,3T	1		SNV:-6G,-3A	1		SNV:-4A,3T,4G	1		SNV:-5T,-4A,-2G	1		SNV:-6T,-2G,6A	1		SNV:-8G,-4A,1A,5T	1		SNV:1A,4G	1					SNV:-8G,-6T,4G	1
																	SNV:-4T,2G	1		SNV:-6G,-4G,1T,2G	1		SNV:-8G,-6T,4G,5T	1		SNV:-6G,-4T,2T	1		SNV:-5G,-4A,5T	1		SNV:-5C,2T,5T	1		SNV:-7G,-5G,1T	1					SNV:-7G,-6T,-1T	1
																	SNV:-7G,-5C	1		SNV:-6G,-5T,-3G	1		SNV:-8A,-4G	1		SNV:-8C,-5G,-4A	1		SNV:-5T,-1T,6A	1		SNV:-8A,-1T	1		SNV:-8G,-7A,-3A	1					SNV:-7C,-5G,-3G,4G	1
																	SNV:-7G,-5C,-4A,-2G,4A	1		SNV:-1T,3T,4G,5T	1		SNV:-7A,-4A,3T	1		SNV:-6T,-4A,4G	1		SNV:-7G,-4A,-2G,6C	1		SNV:-8G,-4A,-1C,4G	1		SNV:-8G,-6T,5T	1					SNV:-6A,-4T,-3G	1
																	SNV:5T,6T	1		SNV:-5C,6T	1		SNV:-7C,-4A,-3G	1		SNV:-5T,-4A,6T	1		SNV:-8G,1A,3T,5T	1		SNV:-8G,-6A,-5T,-3G	1		SNV:-7G,-4A,5A	1					SNV:-7G,-4G,4G	1
																	SNV:-6T,-5T,-1T,5T	1		SNV:-5G,-4A,-3G	1		SNV:-8G,-7G,-4A,-3G	1		SNV:-2G,4A	1		SNV:-7G,-5T,-1T	1		SNV:-4T,2C	1		SNV:-8G,-7A,-5T	1					SNV:-8A,-3A,3T,5C	1
																	SNV:-6G,-4T,-2G,1A	1		SNV:-6G,-1C	1		SNV:-6G,2G	1		SNV:2C,5T	1		SNV:-5G,-1G,2C,6A	1		SNV:-5G,-4G,-1G,6T	1		SNV:-8G,-7A,-6T,-4A	1					SNV:-8G,-6G,-2G,3A	1
																	SNV:-8G,1C,3T,4G	1		SNV:-2A,-1T,2G	1		SNV:-8G,-6A,-4A	1		SNV:-2G,-1G	1		SNV:-8C,-6T,-5G	1		SNV:-4A,-2C	1		SNV:-7G,-6A,-5T,-1T,5T	1					SNV:-4G,-1T,4G	1
																	SNV:-7A,-6T,-1T,3T	1		SNV:-6A,5A	1		SNV:-6T,-5G,-1T	1		SNV:-8G,-6G,5T	1		SNV:-8G,-6T,-3G	1		SNV:-4A,1A,4A,6A	1		SNV:-8A,2T	1					SNV:-8G,-3G,-1T	1
																	SNV:-5G,-1T,3T	1		SNV:-4A,-3G,6A	1		SNV:-6A,-2G,6A	1		SNV:-7G,-5T,5T	1		SNV:-8G,-6G,-5T,-3A	1		SNV:-4G,4G	1		SNV:-6T,-5C	1					SNV:-7C,-3G	1
																	SNV:-2G,1A,2G,4A	1		SNV:-7A,5A	1		SNV:-7G,-1T,5A	1		SNV:-7G,-5G,-4A,-1T	1		SNV:-7G,-4T,-3G,-1T	1		SNV:-6A,-5T,-2G	1		SNV:-6T,-2C	1					SNV:-8G,-2G,2T	1
																	SNV:-6A,4G	1		SNV:-7G,-6T,4G,5T	1		SNV:-6T,-5T,3T,5T	1		SNV:-8G,-4A,-2G,4G	1		SNV:-7G,-6A,-5G	1		SNV:-1G,2T	1		SNV:-5G,-3G	1					SNV:-7G,-3A,6A	1
																	SNV:-6T,3T,5A	1		SNV:-4A,4C	1		SNV:-8G,-4T,3T	1		SNV:-7G,6A	1		SNV:-6T,-5C,3T	1		SNV:-6G,-4G,-1T	1		SNV:-7A,-5T,2G	1					SNV:-5T,-1G	1
																	SNV:-2A,2T	1		SNV:-6T,-5C,3T	1		SNV:-6A,6T	1		SNV:-5T,1T,3T,5T	1		SNV:-6T,-3G,-2A,5A	1		SNV:-8A,-4A,-2A	1		SNV:-8G,-6G,3T	1					SNV:-4G,-3G,4G	1
																	SNV:-5G,2G	1		SNV:-6G,-3G,3A	1		SNV:-6G,-2G,5A	1		SNV:-5T,-1T,5A	1		SNV:-7G,-4G,4G,5C	1		SNV:-4A,-3G,-1G	1		SNV:-6T,2C	1					SNV:-8A,-2A	1
																	SNV:-7G,3T,6A	1		SNV:-7G,-5G,6A	1		SNV:-6G,1T,3T	1		SNV:-5C,-4A,-1C	1		SNV:-6A,-4T,-3A,-1G,1T	1		SNV:-6A,-5T,1A	1		SNV:-7G,-3G,-2G,4G	1					SNV:-5T,-3G,5T	1
																	SNV:-6G,-4A,-2A	1		SNV:-6T,6A	1		SNV:-8G,-3A,-2G,3T	1		SNV:-7A,-6G,-3A	1		SNV:-8G,-7A	1		SNV:-7G,-5C,1T,4G,5T	1		SNV:-7A,5T	1					SNV:-5G,3T	1
																	SNV:-8G,-6T,2G,4A,6A	1		SNV:-5T,-2G,5T	1		SNV:-5T,-4A,-2G,-1C	1		SNV:-6T,-5T,-3A,-1T,3T	1		SNV:-6T,-1T,3T,5T	1		SNV:-6A,-5C,-1T,5T	1		SNV:-8A,2T,5T	1					SNV:-6T,-1G	1
																	SNV:-6T,-4T,-2G	1		SNV:-7G,-6T,-2G	1		SNV:-5C,-2G	1		SNV:-5T,-1T,3T,5T	1		SNV:-8G,-5G,-4T	1		SNV:-7G,-5T	1		SNV:-8A,4A	1					SNV:-7G,-5G,-4A	1
																	SNV:-8C,-5G,-4T	1		SNV:-8C,-6T,-4G	1		SNV:-8G,-3A,-2G	1		SNV:-8G,-7G,-2G,4G	1		SNV:-3G,6A	1		SNV:-8G,-3G,-2G,3A	1		SNV:-7G,-3A	1					SNV:-8G,-3C	1
																	SNV:-7G,-4A,-3G,4G	1		SNV:-5G,-4T	1		SNV:-7G,-6T,-4G	1		SNV:-8G,-6T,-5T,-2G,-1T,3T	1		SNV:-5T,-4A,-2G,-1T	1		SNV:-5C,-4A,3A,6T	1		SNV:-7G,-6T,2G	1					SNV:-7C,-3G,-2G	1
																	SNV:-8G,-3C	1		SNV:-3G,-1C	1		SNV:-5C,-3A,5T	1		SNV:-6G,-3A	1		SNV:-5T,-1G	1		SNV:-5T,-2G,1T	1		SNV:2T,3T	1					SNV:-2G,4G,5T	1
																	SNV:-7G,-4T,4G	1		SNV:-4T,3T,4G,6T	1		SNV:-4G,5T	1		SNV:-7G,-6G,-3G,-1T	1		SNV:-7C,-5C,-4T	1		SNV:1T,3T,5T	1		SNV:-6A,-3G,4C	1					SNV:-8G,-5C,-4A,-3C,-1G	1
																	SNV:-3C,-2G,-1T	1		SNV:-4T,-3G,6A	1		SNV:-1G,6A	1		SNV:-4T,-3G,-1T	1		SNV:-6T,-4A,-1T	1		SNV:-6A,-5T,-4A,-2G,4A	1		SNV:-7A,-2C,3A	1					SNV:-6G,-5C,-4A,-2G,4G	1
																	SNV:-6T,-5T,-1T,6A	1		SNV:-7G,-5G,-4A,-2G,5C	1		SNV:-6T,-3G,4A,6T	1		SNV:-7G,-6A,-2G,-1G	1		SNV:-5C,1A	1		SNV:-4T,-2G	1		SNV:-8G,1T,2G	1					SNV:-4A,-3G,4G	1
																	SNV:-6T,-5T,2T	1		SNV:-4G,6T	1		SNV:-8G,-5T,1T	1		SNV:-5T,-1T,2T	1		SNV:-6A,-5C,6T	1		SNV:-8G,-4A,1A	1		SNV:-8G,-5T,5T	1					SNV:-6A,-3G,5A	1
																	SNV:-1T,1T	1		SNV:-6A,-4G	1		SNV:1T,3T	1		SNV:-7A,-4A,-3G	1		SNV:-8G,-3G,1T	1		SNV:-8G,-6G,-4G,-3G	1		SNV:-8C,-4T,5T	1					SNV:-7G,-5G,3T	1
																	SNV:-5T,3A	1		SNV:-8A,-1G	1		SNV:-6T,-3A,-2G	1		SNV:-5C,-3G	1		SNV:-6A,-5C,-3G,-1C	1		SNV:-4A,-1T,5A	1		SNV:-7G,-6T,4A	1					SNV:-7G,-3G,5T	1
																	SNV:-7G,-4A,4G	1		SNV:3C,6C	1		SNV:-6A,-5C,-4A	1		SNV:-8G,-7C	1		SNV:-8G,-5T,-4A,2G	1		SNV:-8G,-6T,-4A,4G	1		SNV:-6A,-4A,-2A,-1T	1					SNV:-8G,-2G,2C	1
																	SNV:-8C,-5T,-4G	1		SNV:-6T,-4T,3T	1		SNV:-6A,-5T,-4A,-3G	1		SNV:-7G,-4A,-2G,-1T,5T	1		SNV:-8G,-4G,4A	1		SNV:-1G,1T	1		SNV:-7C,-6T	1					SNV:-7G,-6T,-3G,4G,6T	1
																	SNV:-7G,-4T,2G,5T	1		SNV:-6A,-4T,-2G,-1T	1		SNV:-6T,-3A,-1G,5A	1		SNV:-5T,-2A,-1C	1		SNV:-7G,-6A,-5C	1		SNV:-1T,4A	1		SNV:-7A,-6G,-4A	1					SNV:-5G,-1C,5T	1
																	SNV:-8G,6C	1		SNV:-6G,5A	1		SNV:-5C,-2G,-1T	1		SNV:-7G,-3G,4G	1		SNV:-6G,4G	1		SNV:-6A,-4A,-3G	1		SNV:-6G,1A,2G	1					SNV:-3A,-2G	1
																	SNV:-1T,2C,3T,6A	1		SNV:-6A,-5T,-3G	1		SNV:-3G,2T,3A,5T	1		SNV:-8G,-5G,2G,3A	1		SNV:-8A,-6A,-5G	1		SNV:-8G,-6A,-4A,-3G	1		SNV:-6A,3T,5T	1					SNV:-8G,3T,4G	1
																	SNV:-7G,-6A,-5T,4G	1		SNV:-5C,-2C	1		SNV:-8G,-6T,6T	1		SNV:-5C,-3A	1		SNV:-6A,-2C	1		SNV:-8A,-2G,4G	1		SNV:-6G,-5C,-4A	1					SNV:-8G,6C	1
																	SNV:-6A,-5T,-2G	1		SNV:-1G,5A	1		SNV:-6A,1A,3A,5A	1		SNV:-7C,-6T,4G	1		SNV:-8G,-6A,-4T	1		SNV:-6A,-5T,-4A	1		SNV:-6G,-4T	1					SNV:-8G,-3G,-1G,4G	1
																	SNV:-7A,2G	1		SNV:-8G,-4A,1T	1		SNV:-4A,-2G,-1T	1		SNV:-8G,-4G,4G	1		SNV:-5G,6A	1		SNV:-8G,-3G,-2G	1		SNV:-7A,4G	1					SNV:3T,4C	1
																	SNV:-8G,-7C,-6A,-5C,5A	1		SNV:-6G,-4G,-3A,-1T,3T	1		SNV:-8G,-3G,5A	1		SNV:-4A,-2G,1A	1		SNV:-4T,1T	1		SNV:-8G,-2G,3T,4G	1		SNV:-8G,-5T,-4G,-2G,4G	1					SNV:-2G,3T	1
																	SNV:-3G,-1G,5T	1		SNV:-6A,-3A	1		SNV:-7G,-6T,-4A,-3G,3A	1		SNV:-6A,-5G,-3G	1		SNV:-8C,-6T,-4G,-2G	1		SNV:-5T,-4A,1T	1		SNV:-5T,-3C,3T	1					SNV:-8G,-5G,-3G,4A	1
																	SNV:-6T,-4G,6A	1		SNV:-7G,-6A,-4G,-2G	1		SNV:-8A,-5T,3T	1		SNV:-6T,-5G,-1T,3T	1		SNV:-8A,-2C	1		SNV:-6T,-5T,2G	1		SNV:-3A,3C	1					SNV:-7A,-3A	1
																	SNV:-5G,-3G,3A	1		SNV:-5C,-1T,5T	1		SNV:-5T,1C,2G	1		SNV:-7C,-6G	1		SNV:-6T,-4A,1A	1		SNV:-5C,-4A,2T	1		SNV:-5C,6A	1					SNV:-6T,-5G,-4A,-1T,3T	1
																	SNV:-7C,-6T,-5C,-4T,2T	1		SNV:-1T,1A,2T,5T	1		SNV:-8C,-5T,4G	1		SNV:-5T,-4G,-1T,2T	1		SNV:-6G,-4T,1T,6T	1		SNV:-7G,6C	1		SNV:1C	1					SNV:-7G,-5C	1
																	SNV:-3A,1A,4G,5T	1		SNV:-5G,5A	1		SNV:-5G,-4A,3A	1		SNV:-6T,-1T,3T,5T	1		SNV:-8A,-1T,6T	1		SNV:-7G,-4T,-3G	1		SNV:-5G,3T,4G	1					SNV:-6T,-5G,-3G	1
																	SNV:-3A,2G	1		SNV:-8A,-6G,2G	1		SNV:-3A,1A	1		SNV:-1T,3T,5T	1		SNV:-6A,-4G	1		SNV:-7G,-2G,4G,5T	1		SNV:-7G,6A	1					SNV:-6A,-3C,4G	1
																	SNV:-3G,-1C	1		SNV:-6A,-5T,-2G	1		SNV:-1T,2C	1		SNV:-7G,-6T,-5T,-4A,-2G	1		SNV:-5G,-4A,-3G	1		SNV:-8G,-6T,-4T,-3G	1		SNV:1A,5A	1					SNV:-6G,-3G,-2G	1
																	SNV:-7G,-6T,-5T,-1T	1		SNV:-6A,-4A,3A	1		SNV:-6A,1A,3T	1		SNV:-5T,-4G,-1G,2T	1		SNV:-7G,-5G,-4T	1		SNV:-8G,-3G,4G	1		SNV:-6A,-2G,3T	1					SNV:-8C,-2G	1
																	SNV:-7C,-3C	1		SNV:-8G,-5G,5T	1		SNV:-1T,3A	1		SNV:-8G,-6T,-5T,-3G	1		SNV:-7G,-6A,-3G	1		SNV:-3G,-2A,1A	1		SNV:-8G,-5T,-4A,-3A,5A	1					SNV:-1G,3T,5T	1
																	SNV:-6A,-4T,5T	1		SNV:-1C,6T	1		SNV:-3G,4A	1		SNV:-5T,-4G,-1T	1		SNV:-8G,2T,4A	1		SNV:-8G,-7G,-3G,-2G,4G	1		SNV:-5T,-1G,3T	1					SNV:-8G,-3A,4G	1
																	SNV:-2G,1A	1		SNV:-5T,1A	1		SNV:-6G,-4G	1		SNV:-8A,-6T,4G,5T	1		SNV:-7A,-5T,-4A,4A	1		SNV:-5G,-2G,5A	1		SNV:-8G,-5C,2G,3A	1					SNV:-7C,-6A	1
																	SNV:1T,2C,6T	1		SNV:-6T,-1G	1		SNV:-5T,-3A,5T	1		SNV:-6A,-3G,-2G,4G	1		SNV:-5C,-4T,-3G,-1G	1		SNV:-7G,-5G	1		SNV:-7G,-2G,5A	1					SNV:3A,5T	1
																	SNV:-7G,-6A,-4A,6A	1		SNV:-4G,-3G,-1G,4C	1		SNV:-5C,5T	1		SNV:-7G,-2G,6T	1		SNV:-8G,-7C	1		SNV:-4A,-1C	1		SNV:2G,4G	1					SNV:-8G,-2G,3T,4G	1
																	SNV:-6A,-5C,-4A,-2G,4G	1		SNV:-5G,-3A,2G,5T	1		SNV:-6T,1T,2G,3T	1		SNV:-8A,-3G,-2G	1		SNV:-6A,2T	1		SNV:-5T,-2G,5T	1		SNV:-6T,-5T,-2G,-1T	1					SNV:-2A,-1T,5T	1
																	SNV:-5T,-3G,4G	1		SNV:-6A,-5C,-4A	1		SNV:-8G,-1T,1T,6T	1		SNV:-7G,-5T,6A	1		SNV:-8G,-6G,4G,5T	1		SNV:-7G,-6A	1		SNV:-7G,-4A,3T,6T	1					SNV:-5T,-2C	1
																	SNV:-8G,-6T,-4A,-3G,5A	1		SNV:-6T,-4A,6A	1		SNV:-2C,5T	1		SNV:-5G,-4A,-3G	1		SNV:-7A,-3A	1		SNV:-2G,6A	1		SNV:-4T,5A	1					SNV:-7G,-3G,-2G,-1T	1
																	SNV:-3G,4A	1		SNV:-6T,-5T,-4A,2G	1		SNV:3T,4A,5T	1		SNV:-8G,-4T,2G	1		SNV:-6A,-3G,4G,5T	1		SNV:-4A,-2G,6A	1		SNV:-5G,-3G,-2G	1					SNV:-8G,-5G,-2G,-1T	1
																	SNV:-7A,-5C,6T	1		SNV:-7G,-3G,6T	1		SNV:-1C,3T	1		SNV:-4A,-3G,-2G,3A	1		SNV:-8G,-6T,-4G,-3G	1		SNV:-8G,-6T,-4A,-3G	1		SNV:-8G,-6T,-3G	1					SNV:-3A,-1T	1
																	SNV:-8A,6T	1		SNV:-5T,-4A,-1T,2T	1		SNV:-8G,-7G,-3G	1		SNV:-8G,-4A,-3A,-2G	1		SNV:-6T,-4G	1		SNV:-8G,-5T,4G,5T	1		SNV:-6A,3A	1					SNV:-6G,-4A,-3G	1
																	SNV:-7C,-6T,1A,5T	1		SNV:-8G,-5G,-3A	1		SNV:-8G,-6A,-1G,1T,3T,4A	1		SNV:-1T,5A	1		SNV:-7G,-6A,-4A,-3G	1		SNV:-5T,-4A,3T	1		SNV:-6A,-5T,-1T,3T	1					SNV:-5C,-2G,-1G	1
																	SNV:-4A,5A	1		SNV:-5G,-4A,2T,3T	1		SNV:-3G,1T	1		SNV:-4G,-1T,5A	1		SNV:-6T,-3G,5T,6A	1		SNV:-8G,-6G,-4T,-3G	1		SNV:-1C,6T	1					SNV:-8A,-6A,-4A	1
																	SNV:-6T,-4A,4G,5T	1		SNV:-6G,5T	1		SNV:-5C,2T	1		SNV:-8G,-6A,-4A,-3G	1		SNV:-1T,6T	1		SNV:-6T,-1G,6T	1		SNV:-3A,-1G	1					SNV:-7A,-6G	1
																	SNV:-8G,-4A,-2G,6A	1		SNV:-7G,-4A,-3G,4G	1		SNV:-7C,-3A	1		SNV:-6T,-2G,3T,4G	1		SNV:-5C,-1T,2G,3A	1		SNV:-6A,-4A,-3A	1		SNV:-8G,-2G,1A	1					SNV:-8G,-4G,2T,5T	1
																	SNV:-7G,-2A,-1G,1A,5T	1		SNV:-5C,-4A,2G	1		SNV:-8A,-7G	1		SNV:-6G,-5T,4G	1		SNV:-2C,1T,5T,6A	1		SNV:-6G,-3G,-2G	1		SNV:-6T,3A,6T	1					SNV:-1T,3T,5T	1
																	SNV:-6T,-4G,-3G	1		SNV:-8A,-6A,-4A,-3A	1		SNV:-6A,-5G,-3G	1		SNV:-8G,-2G,4G	1		SNV:-8A,-7G,-6T,-4A,-1T	1		SNV:-8G,-6A,-3G,-2G,4G	1		SNV:-7G,-3A,4G	1					SNV:-7G,-6T,-3G	1
																	SNV:-1T,3T,6T	1		SNV:-1T,2G	1		SNV:-3A,3T,4G,5T	1		SNV:-8C,-7A,5T	1		SNV:-4A,-1T,3T	1		SNV:-5T,1C,3T	1		SNV:-6T,-4T,-3G,1A	1					SNV:2C,3T	1
																	SNV:-6T,-5G,-4T,-1T,1A,5T	1		SNV:-6T,-4T,-3G,6A	1		SNV:-7C,-6A	1		SNV:-8G,-7G,-6T,-3G,4G	1		SNV:-7G,-4T,2T,6C	1		SNV:-6T,-5G,6T	1		SNV:-8G,-6T,-4A	1					SNV:-7G,-5T,4G	1
																	SNV:-6T,3T,6T	1		SNV:-2G,2G,6T	1		SNV:-1T,3A,4G,5T	1		SNV:-5T,3T,4G	1		SNV:-8G,-6A,-5T,-2G,4G	1		SNV:-5T,4C	1		SNV:-4A,-2G,5T,6T	1					SNV:-6A,-5T,4G,6A	1
																	SNV:3T,6A	1		SNV:-8G,-3A,2G	1		SNV:-6A,-5T,-3G,5T	1		SNV:-3A,4G,5T	1		SNV:-2G,4C	1		SNV:-5T,1T,5T	1		SNV:-8C,-6T	1					SNV:-5T,-1T,4G,6T	1
																	SNV:-7A,-1T,4A	1		SNV:-3G,-2G,3A	1		SNV:-8A,5T	1		SNV:-1T,2C,3T	1		SNV:-5T,4G	1		SNV:-6T,-4T,-3G	1		SNV:-5C,2T	1					SNV:1T,5T,6T	1
																	SNV:-5G,-4A,3T,6C	1		SNV:-7A,-2G,1C,5A	1		SNV:-8G,-6A,-4A,4G	1		SNV:-8G,-2G,5T	1		SNV:-8G,-6A,-3G	1		SNV:-6A,-4G,-3A	1		SNV:-2C,1A,2G	1					SNV:-6T,5T	1
																	SNV:-5C,-4T,6T	1		SNV:-8A,-7C	1		SNV:-7G,-6A,-2C,4G	1		SNV:-5G,-2G	1		SNV:-8G,2G,3T,6T	1		SNV:-8G,-5T,-3G,3T,4A	1		SNV:-6A,-4T,1T	1					SNV:-6G,-2G,4G,5T	1
																	SNV:-6T,-4T,1T	1		SNV:-8G,-6A,-4A,-2G	1		SNV:-6G,3T	1		SNV:-5T,-2G,4G	1		SNV:-8C,-5G,-3A,2G	1		SNV:-8G,-5T,-2G,-1T	1		SNV:-4A,3A	1					SNV:-3G,4G,6T	1
																	SNV:-8C,-6T,5T	1		SNV:-8A,-7G,-6A	1		SNV:-6T,2T,5T	1		SNV:3A,4G,5C	1		SNV:-4A,-1T,2T,5T	1		SNV:-7G,-6A,-2G,4G	1		SNV:-2G,-1T,6C	1					SNV:-8G,-6T,-4A,-3G	1
																	SNV:-8G,-6G,3A	1		SNV:-6T,-1C,2G,3T	1		SNV:-5C,3A	1		SNV:-8G,3A,4G	1		SNV:-5G,3T,5T	1		SNV:-6A,-3G,6T	1		SNV:-5T,-4A,2G	1					SNV:-6G,5T	1
																	SNV:-5C,4A	1		SNV:-3A,4A	1		SNV:-6G,-3G	1		SNV:-6A,-5T,-2G,-1T,6A	1		SNV:-6A,-5T,1T	1		SNV:-8G,-2G,5A	1		SNV:-5T,-2G,5T	1					SNV:-7G,-6T,-2G	1
																	SNV:-6A,3T,4G	1		SNV:-5G,5T	1		SNV:1A,2C	1		SNV:-8G,-3G,-1T	1		SNV:-2C,-1G	1		SNV:-2G,1A,3T,4G	1		SNV:-7C,1A	1					SNV:-7G,-4A,-3G,-1T	1
																	SNV:-7G,-6T,-5G,4G,5T	1		SNV:-7A,2T	1		SNV:-8A,4G	1		SNV:-8G,-4G,1T	1		SNV:-6T,2T,5T	1		SNV:1C,3A	1		SNV:-6A,-5C,-3G,4A	1					SNV:-7A,-3A,6A	1
																	SNV:-7G,-6A,3T	1		SNV:-4A,-2G,5T	1		SNV:-7G,-2G,1T	1		SNV:-5C,6T	1		SNV:-7G,-1T	1		SNV:-8G,2C,4G,5T	1		SNV:-8A,5A	1					SNV:-8G,-2A,3A	1
																	SNV:-7G,-1G,5T	1		SNV:-8G,-6T,2G	1		SNV:-7A,5T	1		SNV:-8A,-7G,-6T,4G	1		SNV:-6G,-4A,-2G	1		SNV:-7G,3A,6A	1		SNV:-4T,-3A	1					SNV:-7C,-6A,-5T,-2G,3T,5A	1
																	SNV:-7G,2G	1		SNV:-6T,-4A,-1T	1		SNV:-6A,-3G,1A	1		SNV:-8G,-6A,-2G	1		SNV:-7A,-6T,3T	1		SNV:-8A,-2A	1		SNV:-8G,-6A,-4A,6A	1					SNV:-8G,-7G,-4A,5A	1
																	SNV:-1G,3T	1		SNV:-8G,-7A,-4T,5T	1		SNV:-8G,3A,5T	1		SNV:-8A,-4A,-2G	1		SNV:-7G,3A,4G	1		SNV:-7G,-6T,-4G	1		SNV:-7G,-6T,-4A,4G	1					SNV:-7G,1T,6T	1
																	SNV:-4A,-2G,3A,5T	1		SNV:-6T,-4T,1C	1		SNV:-6T,-2G,-1T	1		SNV:-6G,-1T,5T	1		SNV:-7G,-4T,1T	1		SNV:-8A,1A	1		SNV:-6A,-5C,-3G,3A,5T	1					SNV:-5G,-3G	1
																	SNV:-8G,3T,5T	1		SNV:-7C,-6T	1		SNV:-6T,-5G,-4A,-1T,2T	1		SNV:-8G,-6T,-5C,-1T,5T	1		SNV:-7G,-3A,5A	1		SNV:-2A,-1T	1		SNV:-6T,-4A,-2G,-1T	1					SNV:-6A,-2A,-1G	1
																	SNV:-8G,-7A,-4A,-2G	1		SNV:-8A,-4A	1		SNV:-6A,3T,4G	1		SNV:-2G,-1T,5T	1		SNV:-8G,-6T,6A	1		SNV:-5G,1A	1		SNV:-8G,-7G,-2G	1					SNV:-7G,-3G,3T,5T	1
																	SNV:-1G,4G	1		SNV:2C,6T	1		SNV:-6T,2G,3A	1		SNV:-2G,-1G,1T,5T	1		SNV:-7G,-2G,-1T	1		SNV:-6A,4A	1		SNV:-8G,-2G,4G,5T	1					SNV:-8G,-6G,1A	1
																	SNV:-1G,5A	1		SNV:-3G,5T	1		SNV:-8G,-5C,1T	1		SNV:-8G,-5G,-2G	1		SNV:-5G,-3G,-1T,2T	1		SNV:-8G,-7C,-1C	1		SNV:-5T,-4A,6T	1					SNV:-6A,-3G,4G,5T	1
																	SNV:-5C,1A,2C	1		SNV:-8G,-3C,-2G,4A,5T	1		SNV:-7G,-2A,3A,6T	1		SNV:-8G,-2G,3A,4G	1		SNV:-6T,-5G,1T,5T	1		SNV:2C,6C	1		SNV:-6G,-5T,-4G,5A	1					SNV:-8G,-5T,3T	1
																	SNV:-6G,-4A,3T,5T	1		SNV:-6G,-2G,-1G	1		SNV:-6T,-5G,-4A,3T,4G,5T	1		SNV:-4G,5A,6T	1		SNV:3T,6T	1		SNV:-8G,-5T,-4G,-1T,1A,6A	1		SNV:-6A,-5G	1					SNV:-6A,-3C,4G,5A	1
																	SNV:-7G,-6T,-5T,-4A	1		SNV:-4G,4G,5T	1		SNV:-5C,-4A,-1G,3T	1		SNV:-8A,-5C	1		SNV:-6T,-5G,-4A,-1C,6T	1		SNV:-8G,-7G	1		SNV:-8G,-6T,-4A,-2A,4G	1					SNV:-6A,-5G,3A,5T	1
																	SNV:-8G,3T,6T	1		SNV:-4A,1T	1		SNV:-7G,-4A,4A	1		SNV:-3G,4G,5T	1		SNV:-8C,3A	1		SNV:-8G,-4G,-1T	1		SNV:-7G,-5T,5T	1					SNV:-7G,-6T,3T,6T	1
																	SNV:2G,4G	1		SNV:-4A,-1T,4A	1		SNV:-7G,-5T,-4A	1		SNV:2T,5A	1		SNV:3T,5T,6A	1		SNV:-5T,-3G,5T	1		SNV:-7G,-3G,6A	1					SNV:-7A,6T	1
																	SNV:-5C,5A	1		SNV:-5T,4G	1		SNV:-4A,-3A	1		SNV:-6A,-3G,4G	1		SNV:1T,4G,5C	1		SNV:-5C,2C	1		SNV:-6T,-4T,3C	1					SNV:-7C,-6A,-3G	1
																	SNV:-8G,-3A,4G,5T	1		SNV:-5T,4A	1		SNV:-4G,2G,5T	1		SNV:-7A,-6T,4G	1		SNV:-6T,-3A	1		SNV:-6G,-5T,-4T,4G	1		SNV:-3G,-2C	1					SNV:-7C,5A	1
																	SNV:-6T,3T,5T	1		SNV:-8G,-6A,-5C,3T,5T	1		SNV:-6A,-5G,3T,4A	1		SNV:-8G,-6A,-3A,1T,4G,5T	1		SNV:-6T,-5C,-4A,-1G	1		SNV:-6A,-4A,-2A,4A	1		SNV:-5C,-1T	1					SNV:-4A,-3G,3T,4G	1
																	SNV:-7G,-6G,4G	1		SNV:-5T,-2G,6T	1		SNV:-8G,-7G,-2A	1		SNV:-7A,-6T,1T,5A	1		SNV:-6T,-5T,5T	1		SNV:-2A,-1T,1A,5A	1		SNV:-3G,-1T	1					SNV:-6A,-5C,6T	1
																	SNV:-7G,-5T,-4A,4A	1		SNV:-8A,-6T	1		SNV:-7G,2T	1		SNV:-7G,-4A,-3G,4G,5T	1		SNV:-6T,-1G,3T	1		SNV:-6T,-1T,2T	1		SNV:-8G,-7G,-6A,-4A,1T,3T	1					SNV:-4A,-2G,5A	1
																	SNV:-8G,-2G,3T	1		SNV:2T,3A,4G	1		SNV:-7G,-5T,-2G	1		SNV:-7C,-5T,2C	1		SNV:-5T,2T,6T	1		SNV:-8G,3T,4G,5A	1		SNV:-8C,-1T	1					SNV:-5T,-1T,4G	1
																	SNV:-7C,3T	1		SNV:-4A,-1C	1		SNV:2T,6C	1		SNV:-6G,4C,5T	1		SNV:-5C,-4A,-3A,3A	1		SNV:-8G,-6A,-3G,-2G	1		SNV:-5T,-3G,3T	1					SNV:-5T,3T	1
																	SNV:-7A,-4A,5T	1		SNV:-6A,1C,5A	1		SNV:-7G,5A	1		SNV:-7G,-5T,-4A	1		SNV:-5T,1T,3T,5T	1		SNV:-2G,3T,4G,5T	1		SNV:-5G,-4T	1					SNV:-8G,-6T,5T	1
																	SNV:-5C,1A,4A,5A	1		SNV:-8G,-6G,-2G	1		SNV:2T,5T	1		SNV:-6T,-5T,-3G	1		SNV:-7C,1A,4A	1		SNV:-7G,-6T,-5G,3T	1		SNV:-4G,-1G,3T	1					SNV:-8G,-3G,-1T,6T	1
																	SNV:-8A,-7G,4A	1		SNV:-8G,-4A,3A	1		SNV:-8G,-6G,-3A,5T	1		SNV:-6T,-5T,-3A	1		SNV:-7G,-3G,-1T,2T,5T	1		SNV:-6A,-1T,4A	1		SNV:-4G,-3C,-1T	1					SNV:-8A,1T	1
																	SNV:-8G,-6G,-5T,-1G	1		SNV:-6T,-4G,3A	1		SNV:-7A,1A,5A	1		SNV:-6G,-4G	1		SNV:-8G,-5G,5T	1		SNV:-2G,2G,5T	1		SNV:-1T,2T,5T	1					SNV:-4T,-1G,1T	1
																	SNV:-7G,3T,4G,5T	1		SNV:3T,5T,6T	1		SNV:-7G,-4A,-3G	1		SNV:-5C,-3A,5T	1		SNV:-8A,-3G	1		SNV:-7A,-5T,-3A	1		SNV:3A,5A,6T	1					SNV:-2C,6A	1
																	SNV:-7C,-5T	1		SNV:-6T,1T,2G,3T	1		SNV:-6G,-4A,6T	1		SNV:-8G,-6A,-3A	1		SNV:-5T,-4G,-1T,5T	1		SNV:-3C,-2G,1T,6A	1		SNV:-8G,-6T,-5G,5T	1					SNV:-5C,-2G	1
																	SNV:-4A,-2G,1A,3T	1		SNV:-8G,-4A,-1G	1		SNV:-7G,-6A,-4A,-3G,-2A	1		SNV:-7G,-4T,1A,4G,5T	1		SNV:-8G,-6A,-5T,-4G,-1T	1		SNV:-5G,-2A	1		SNV:-5G,3A,5T	1					SNV:-5C,-1G	1
																	SNV:-3A,5C	1		SNV:-6A,-5T,5T	1		SNV:-7A,-2G,-1T	1		SNV:-6G,1A	1		SNV:-6G,1A,4G	1		SNV:-5G,2G,5T	1		SNV:-8C,-6A,-4A,-1G,2G	1					SNV:-6A,-4T	1
																	SNV:-8C,4G	1		SNV:-3C,1A,2G,3A,5T	1		SNV:-2G,2G	1		SNV:-6A,1A	1		SNV:-7C,-4A,-3G,4A	1		SNV:-5T,-4A,-2A,1A,5A	1		SNV:-6T,1A	1					SNV:-8G,-7G,5T	1
																	SNV:-4T,-2A	1		SNV:-8A,-5G	1		SNV:-4T,-2G,6T	1		SNV:-8G,-6A,-3G,6T	1		SNV:-1T,4G	1		SNV:-8G,3A	1		SNV:-6T,-3G,4A	1					SNV:-4T,-3G,-1G	1
																	SNV:-1G,2G,3T	1		SNV:-5T,-3A,5T	1		SNV:-6G,-1T	1		SNV:-6A,-1T	1		SNV:-4G,4A,5T	1		SNV:-7G,-3A,-1G	1		SNV:-8G,-1C	1					SNV:-3G,-1T,2C	1
																	SNV:-7A,-3A,4G	1		SNV:-5G,-2G,4A	1		SNV:-6T,-2C,5T	1		SNV:-4G,-2G,4G	1		SNV:-7G,-3A,-1T	1		SNV:-8A,2T	1		SNV:-6T,-4G,2T	1					SNV:-7G,-6G,-5G,-3G,4G	1
																	SNV:-3G,-1T,6C	1		SNV:-5T,-3C	1		SNV:-6G,-3A	1		SNV:-8A,-6A,2T	1		SNV:-6G,-4A,4G	1		SNV:-4A,-2G,3A,4G,5A	1		SNV:-7G,-6T,-3G,4G	1					SNV:-7G,-4A,-3G,-2G	1
																	SNV:-7G,1T	1		SNV:-3A,3T,5T	1		SNV:-7G,-6T,-1G	1		SNV:-8A,4G	1		SNV:-3G,-2A,6A	1		SNV:-8C,-6A,1A	1		SNV:-6G,-3G,3T,4G	1					SNV:-7G,-5C,-4G,2C	1
																	SNV:-5T,2G	1		SNV:-7G,3A,5T	1		SNV:-4G,-3G,-1T,3T	1		SNV:-5T,3A	1		SNV:-7G,-6T,-4G	1		SNV:-7G,2G	1		SNV:-4G,-1T,5T	1					SNV:-8G,-6A,-1T	1
																	SNV:-6T,-4A,5T	1		SNV:-5T,1T,6T	1		SNV:-7G,-6A,1A	1		SNV:-4A,-3G,5T	1		SNV:-6T,-1T,2C,3T	1		SNV:-7G,-5T,4A	1		SNV:-7A,-4T,-3C,3T,6T	1					SNV:-5G,1T,6T	1
																	SNV:-8C,2G,3A	1		SNV:-7A,-4A,1T	1		SNV:-8G,-4T,-1T	1		SNV:-6T,-5C,5T	1		SNV:-5C,-4A,6A	1		SNV:-6T,-1T,6A	1		SNV:-6A,-4A,3A	1					SNV:-4T,-2A	1
																	SNV:-8G,-6A,-4A,-3C,-2G	1		SNV:-8G,-3G,4A	1		SNV:-5C,-4T	1		SNV:3A,6A	1		SNV:-7A,-4A,-3A	1		SNV:-6A,-5G,-1T	1		SNV:-6A,-5T,3A,5T	1					SNV:-7A,-5T	1
																	SNV:-5T,-1G,2T,6T	1		SNV:-8G,-3G,-2C	1		SNV:-6T,-5G,-4A,5A	1		SNV:-8G,-3G,4A	1		SNV:-6G,1T	1		SNV:-2G,6C	1		SNV:-6T,-3G,5T	1					SNV:-8G,-6A,-4A,-2G,4G	1
																	SNV:-8G,-7G,-3G,-1G,6T	1		SNV:-1T,4A	1		SNV:-6T,-4G	1		SNV:-6A,-1G,5T	1		SNV:-3G,3C	1		SNV:-8G,-6A,-3A,4G,5A	1		SNV:-8G,-7G,-4T	1					SNV:-5G,-3G,4G	1
																	SNV:-7A,5T	1		SNV:-6G,-3A,2G	1		SNV:-7G,-3G,4G	1		SNV:-2A,-1T	1		SNV:-8G,-6G,-5T,5T	1		SNV:-6T,-4A,-1G,5T	1		SNV:-3G,-2G,2G	1					SNV:-5G,-3G,2T	1
																	SNV:-3G,-2G,-1T,4G	1		SNV:4G,6A	1		SNV:-8G,-3A,5A	1		SNV:-7G,-2G,-1T	1		SNV:-7G,3C,4A,6A	1		SNV:-6T,-1C	1		SNV:-4T,1T,5A	1					SNV:-5C,-4A,-1T,6T	1
																	SNV:-7C,-6A,-5T,-4A	1		SNV:3C	1		SNV:-4A,-2C	1		SNV:-6A,-5T,2C,5A	1		SNV:-6G,-5T,5T	1		SNV:-8G,-3G,5T	1		SNV:-7A,3A	1					SNV:-8G,-6A,-5C	1
																	SNV:-1T,1A,5A	1		SNV:-6T,-5T,-4A,2T	1		SNV:-5G,-4A,-3G,3T	1		SNV:-6G,3T,4A	1		SNV:-6A,-5T,-1C	1		SNV:-4A,1T,2G	1		SNV:-6G,1T,6T	1					SNV:-1T,1T,3T	1
																	SNV:-6G,-2G,3A,4G	1		SNV:-7G,-6T,-5G,-4A	1		SNV:2C,5T	1		SNV:-6G,-5T,-4A,-2G	1		SNV:-3A,2T	1		SNV:-5T,-1T,5T	1		SNV:-4G,4G	1					SNV:-6A,-4A,2T	1
																	SNV:1T,4G,5T,6A	1		SNV:-3G,4G,5A	1		SNV:-4A,2C	1		SNV:-4T,-3A,5T	1		SNV:-5T,-4A,1A,2T	1		SNV:-7C,-6T	1		SNV:-6G,-4A,-3G	1					SNV:-6T,-1T,5T	1
																	SNV:-7A,-3A	1		SNV:-8A,-7G,5T	1		SNV:-6A,-2G,5A	1		SNV:-7G,-3A,5A	1		SNV:-8G,-4T	1		SNV:-8G,-6A,-5T	1		SNV:1A,3T	1					SNV:-8G,-5T,2T	1
																	SNV:-7G,-4A,-2G,3T,4G	1		SNV:-1T,1A,4G	1		SNV:-3A,3A	1		SNV:-4A,-3G,-1T,3T	1		SNV:-8A,-7G,-4T	1		SNV:-8G,-4A,1T,6T	1		SNV:-6A,-5C,-1T	1					SNV:-7G,-4G	1
																	SNV:-6T,-3G,-1T,1A,5T	1		SNV:-6A,6A	1		SNV:-8A,-7G,-6T,-4T	1		SNV:-6A,-5T,-4G	1		SNV:-8C,-6T,-3G,1T	1		SNV:-8C,2C	1		SNV:-6T,-5T,2T,5T	1					SNV:-6A,-5G	1
																	SNV:-6A,-5T,-4A,-3G	1		SNV:-7G,-6A,-4A,6T	1		SNV:1A,2T,4A	1		SNV:-6T,-5G,3T	1		SNV:-8G,-5C,1T	1		SNV:-4A,-1T,1T	1		SNV:-6T,3A	1					SNV:-7G,-5T,-4A,-3G,-1T,5T	1
																	SNV:-6G,-5T,-1C	1		SNV:-3G,-1C,5T	1		SNV:-8G,-7C,6A	1		SNV:-6A,-5C,-1T,1T	1		SNV:2C,6T	1		SNV:-7G,-2G,6A	1		SNV:-3A,4G,6A	1					SNV:-5G,-3C	1
																	SNV:-8G,-4T,5T	1		SNV:-6A,-5C,-1C,6A	1		SNV:-5T,1T,2G	1		SNV:-6A,-5G,5T	1		SNV:-7G,-4A,-3G,-2G	1		SNV:5T,6A	1		SNV:-5T,5C	1					SNV:-5C,-4A,-1T,2T	1
																	SNV:6C	1		SNV:1A,4G,5T	1		SNV:-8C,1T,3T,6T	1		SNV:-8C,-4T,2T,4G,5T	1		SNV:-5T,-1T,2T,3T	1		SNV:-5G,-3A,5T	1		SNV:-8A,3A	1					SNV:-3A,-1C	1
																	SNV:-4G,5A	1		SNV:-6A,-4G,-2G,5T	1		SNV:2T,5A	1		SNV:-8G,-5C	1		SNV:-7G,-5G	1		SNV:-1T,3T,4G,5T	1		SNV:-7G,3A	1					SNV:-8G,-7G,-6T,-2G	1
																	SNV:-7G,-4T,-3G	1		SNV:-8G,-7G,-3A,4G	1		SNV:-8A,-5C,3A	1		SNV:-6A,-5G,-2G	1		SNV:-4A,5A,6A	1		SNV:-6A,-5T,-4G,2G	1		SNV:-7G,-5C,-2G,2G,6A	1					SNV:-7G,-3A	1
																	SNV:-8A,-6G	1		SNV:-7G,-3G,3T	1		SNV:-7G,-6G	1		SNV:-5T,-3C,6C	1		SNV:3C,5T	1		SNV:-8A,-4A,-2G	1		SNV:-8A,1T	1					SNV:-3A,4G,6T	1
																	SNV:-8G,-6A,-4A,-3G	1		SNV:-8G,1A,4C	1		SNV:-1T,1A,2G,3A	1		SNV:-5T,-1G,6T	1		SNV:-8G,-5G,-4A	1		SNV:-4A,-1G,2T,5T	1		SNV:-5T,-2G,6T	1					SNV:-2G,6T	1
																	SNV:-6T,-3G,4G	1		SNV:-6T,-4A,-1T,4A	1		SNV:-5T,-1T,3T,6A	1		SNV:-7A,-6G,-3G	1		SNV:-6T,-2G,4G	1		SNV:-4A,3T,5T	1		SNV:-6T,-3C	1					SNV:2G,3T,4A	1
																	SNV:-6A,2C	1		SNV:-6T,-4T,1T	1		SNV:-7G,-4G,4A	1		SNV:-8G,-5T,3T,5T	1		SNV:-7A,-3A,5T	1		SNV:-8G,-3G,-1G,3T,4G	1		SNV:-4A,1T	1					SNV:-4A,-1T,6T	1
																	SNV:5A,6A	1		SNV:-8G,-2A,1T	1		SNV:-7A,-2G,4G,5T	1		SNV:-6T,-5T,5A	1		SNV:-4A,1T,6T	1		SNV:-5G,-2G,5T	1		SNV:-5G,3A,6A	1					SNV:-7G,-6T,1T	1
																	SNV:-2A,3T	1		SNV:-7A,6A	1		SNV:-7C,-4G,-1G	1		SNV:-6T,2T,3T	1		SNV:-6G,-5G,3C,4G	1		SNV:-7G,-6A,3T,4G	1		SNV:-7G,-5T,6T	1					SNV:-8G,-5G,1A	1
																	SNV:-2G,2G,5T	1		SNV:-5T,5A,6T	1		SNV:-5T,-3G,6A	1		SNV:-8G,4G,6T	1		SNV:-4A,4A	1		SNV:-8A,3T	1		SNV:-6T,-4A,-2G	1					SNV:-8G,-4T	1
																	SNV:-6A,-5C,-4A,-3G,3T	1		SNV:-8G,-6T,-1T	1		SNV:-5C,6T	1		SNV:-7G,1T,5T	1		SNV:-7G,-4A,-1T	1		SNV:-8G,-3A,-2G	1		SNV:-8G,-5T,-1T,3T	1					SNV:-6A,-5G,-4A	1
																	SNV:-5C,-1G	1		SNV:-3C,6T	1		SNV:-8G,-4T,2T	1		SNV:-8A,-5T,-2G	1		SNV:-6A,-1G	1		SNV:-6G,-3G	1		SNV:-5G,-4A,-1T	1					SNV:-7G,-3G,1T,4A	1
																	SNV:-7C,-5C,-4A,5T	1		SNV:-4G,1T	1		SNV:-1G,2C	1		SNV:-6G,-4A,-2G,5A	1		SNV:-6T,-4A,-1T,1A	1		SNV:-6T,-4A,-1G,6T	1		SNV:-8G,-4A,3T	1					SNV:-8A,-6A	1
																	SNV:-8A,-5T,1A,3C,5T	1		SNV:-4A,3T,5A	1		SNV:-6T,-3G,3T,4A	1		SNV:-1T,2G	1		SNV:-5T,-4A,-1T,6C	1		SNV:-8G,-6A,-4A,4A	1		SNV:-5C,-4A,-2G	1					SNV:-7G,1T,2G	1
																	SNV:-8G,-5G,-2G,3T,4G	1		SNV:-7G,-2A	1		SNV:-5T,2G	1		SNV:-6A,-3G,-1T,5T	1		SNV:-8G,-7G,-4A,-1G	1		SNV:-6T,-1G,2T	1		SNV:4C,5T,6A	1					SNV:-2G,6A	1
																	SNV:-6A,2T	1		SNV:-8A,5T	1		SNV:-7G,-5T,-2G,4G	1		SNV:-7A,-2G,4G	1		SNV:-6G,-1C,1A,3T	1		SNV:-7G,-5C,-4A,-2G,4G	1		SNV:-8G,3A,4G	1					SNV:-3A,4A	1
																	SNV:-5C,6T	1		SNV:-6A,-5T,-4A,-3G	1		SNV:-6T,-5T,1T	1		SNV:1A,4G	1		SNV:-3C,2G	1		SNV:-8G,-6A,1T	1		SNV:-2G,3T,4G	1					SNV:-4A,1T,3T	1
																	SNV:-7G,-6A,-3G	1		SNV:-8G,-5C,1A	1		SNV:-1T,6T	1		SNV:-7G,-6T,-4A,4C	1		SNV:-7A,4G	1		SNV:-6T,-5G,-3G,4A	1		SNV:-1C,3T	1					SNV:-8A,-5G,2C	1
																	SNV:-8G,-6T,-1G	1		SNV:-6G,1T,3A	1		SNV:-4A,1T,3T	1		SNV:-2G,3C,4G,6T	1		SNV:-8G,-6G,1T,3T	1		SNV:-6A,-5G,-2G,1T	1		SNV:-4A,-3C,1T	1					SNV:1T,3T,4G,5T	1
																	SNV:-5T,-1G,1T	1		SNV:-2G,1T,3T,5T	1		SNV:-6T,-5C,-4A,2T	1		SNV:-6T,-2G,4G	1		SNV:-2G,3A	1		SNV:-2G,5T,6A	1		SNV:-6T,-5C,-1G,3T	1					SNV:-5T,-2G,4G,5T	1
																	SNV:-6T,-4A,-3G	1		SNV:-8A,-3G,4G,5T	1		SNV:-8G,-2G,6T	1		SNV:-2A,4A	1		SNV:-2C,1A	1		SNV:-7A,-4A,2T,5T	1		SNV:-2G,-1T,3A	1					SNV:-8A,-3G	1
																	SNV:-7G,-4T,-3G,4G	1		SNV:-8G,-1T,3T	1		SNV:-5G,2C,3T	1		SNV:3T,6C	1		SNV:-7G,-5C	1		SNV:-8A,-1G	1		SNV:-8G,-4G,1T	1					SNV:-4A,2T	1
																	SNV:-7A,-5G,-4T	1		SNV:-8G,-1G,3A,5T	1		SNV:-8C,-5T	1		SNV:-4A,-2G,5A	1		SNV:-4G,2C	1		SNV:-3G,-2G,1T	1		SNV:-5C,-1G,1T,3T	1					SNV:-3G,-1T,4G	1
																	SNV:-2A,-1T,3T	1		SNV:-7G,-6T,-4G,-1G	1		SNV:-6T,-5G,-1G	1		SNV:-6T,3T,5T	1		SNV:-8G,-7G,3T	1		SNV:-8G,3T,4A,5T	1		SNV:-6T,-5T,-1T	1					SNV:2C,5T	1
																	SNV:-4T,-3G,6T	1		SNV:-8C,-3G	1		SNV:-6T,-5T,-1T,5T	1		SNV:-6T,-2G,5T	1		SNV:-3A,-2C,5T	1		SNV:-6T,-2G,-1T,6A	1		SNV:-8G,1C	1					SNV:-6T,2C	1
																	SNV:1C,6T	1		SNV:-7G,-6A,-2G,3A	1		SNV:-7G,-5G,5T	1		SNV:-8A,-4T,-2G	1		SNV:-8G,-7G,2G,3T	1		SNV:-8G,-4G,-2G	1		SNV:-5T,-3G,-1G,4G	1					SNV:-4A,-2G,2T	1
																	SNV:1A,6A	1		SNV:-4G,-3G	1		SNV:-8G,-6T,-4T	1		SNV:-5T,-2G,1T	1		SNV:-5C,-3A,3T,5A	1		SNV:-8G,-3G,-1G	1		SNV:-6G,-3G,3T	1					SNV:-7A,1A	1
																	SNV:-1T,3T,5A	1		SNV:-3C,-1T,1T	1		SNV:-8G,-1C,3T	1		SNV:-8A,1A	1		SNV:-8G,-6A,-5T	1		SNV:-4A,-2G,4C	1		SNV:-5T,4G,6T	1					SNV:-7A,-5C,5A	1
																	SNV:-5T,2T,5T	1		SNV:-6A,-3G,6A	1		SNV:-6T,1A	1		SNV:-8G,-3G,5T	1		SNV:-6T,-4A,1T,5T	1		SNV:-6G,-4G,-3G	1		SNV:-4A,-2G,1T	1					SNV:-8G,-1T,5T	1
																	SNV:-2A,2G	1		SNV:-5T,-4A,-2G	1		SNV:-6T,-1G,6T	1		SNV:1T,2G,6T	1		SNV:-5G,-4A,6T	1		SNV:3T,4A	1		SNV:-3G,3T,4A	1					SNV:-7G,-6T,-4A,-3G	1
																	SNV:-2G,-1G	1		SNV:-7A,-5T	1		SNV:-4T,-3G,-1T	1		SNV:-1G,4A,5T	1		SNV:-7G,-2C,1T	1		SNV:-5G,-4A,4G	1		SNV:-8A,6T	1					SNV:-7G,-3A,3T,4G	1
																	SNV:-5T,-3G,-1G,4C	1		SNV:-6T,-3G,2C	1		SNV:-7A,-5T,-4A	1		SNV:-5G,-4T,-3G,-1T	1		SNV:-5T,-2G,1A	1		SNV:1A,3T	1		SNV:-5C,-1T,2G	1					SNV:-7A,-5G,6A	1
																	SNV:-1C,3T,4A,6A	1		SNV:-6T,1T,3T	1		SNV:-8C,-4T,-1T,5T	1		SNV:-3G,3T,6A	1		SNV:-5C,-4A,-1C,5A	1		SNV:-8G,-5T,-3G,5T	1		SNV:-2G,6T	1					SNV:-7G,-3G,1T	1
																	SNV:-7G,-6T,2G	1		SNV:-8G,-4T,-2G,4G	1		SNV:-2G,-1T,3T	1		SNV:-6T,3T,4G	1		SNV:-4A,4C	1		SNV:-8G,-7C,4G	1		SNV:-5C,-4A,2T	1					SNV:-4A,-3G,1T	1
																	SNV:-7G,-5T,4G	1		SNV:-8A,-5T	1		SNV:-5G,2T	1		SNV:-4T,-3G,5T	1		SNV:-7G,-5T,5T	1		SNV:-5T,-4A,-3A,-2G	1		SNV:-8G,-6T,-5T,6A	1					SNV:-8G,-4G,-2A	1
																	SNV:1C,5T	1		SNV:-5C,-3G	1		SNV:-5G,-4A,-3G	1		SNV:-6G,-2G,6T	1		SNV:-8G,-4A,-2G,4G	1		SNV:-4A,1T,6T	1		SNV:-8G,-5T,1T	1					SNV:-8G,-3G,5A	1
																	SNV:-1G,3T,4A	1		SNV:2C,6A	1		SNV:-7G,-5T,-3G	1		SNV:-6A,-5C,-1T	1		SNV:-8C,-5G	1		SNV:-6G,6T	1		SNV:3T,4G,5C	1					SNV:1T,3T,4G	1
																	SNV:-5G,-2G,3A,6T	1		SNV:-6A,-3G,-2G	1		SNV:-8G,-1G,5T	1		SNV:-4A,-2G,5T	1		SNV:-6T,-1T,6T	1		SNV:-5G,1T,6T	1		SNV:-7C,-5G	1					SNV:-7G,2T,3A,4G,5C	1
																	SNV:-6A,-2G,6C	1		SNV:-6G,-5T,3T,6T	1		SNV:-7G,-2A	1		SNV:-6G,1T	1		SNV:-6G,-2G,3T	1		SNV:-6A,-4T,-3A	1		SNV:-7C,-1T,5A	1					SNV:-6T,-4T,-1T,3T	1
																	SNV:-2G,-1C,4G,5T	1		SNV:-6A,-5T,6A	1		SNV:-4T,4A	1		SNV:-6T,-5T,2T,6C	1		SNV:-5T,-3G,-1G	1		SNV:-8A,-3G,1T	1		SNV:-5C,5T	1					SNV:-6G,1A	1
																	SNV:-6A,-3G,3T,4G,5T	1		SNV:-6T,-2G,-1T	1		SNV:-2G,4A	1		SNV:-6T,-5T,-4A,5T	1		SNV:-1G,3T,5T	1		SNV:-1T,1A,2T	1		SNV:-3A,3T	1					SNV:-3G,2C	1
																	SNV:-4T,1T,6T	1		SNV:-3C,1T,6T	1		SNV:-8G,-3G,6A	1		SNV:-3G,-2G,5T	1		SNV:-4A,-3C	1		SNV:-3C,-2A	1		SNV:-7G,-4A,4A	1					SNV:-8G,-4T,2T	1
																	SNV:-4A,5C	1		SNV:-7G,3T,5A	1		SNV:-6T,-1T,5A	1		SNV:-5G,-2G,-1T	1		SNV:-3G,-2G,3T	1		SNV:-5T,-4A,4G,5T	1		SNV:-6G,-2G,5T	1					SNV:3A,6A	1
																	SNV:-7A,5A	1		SNV:-7G,-6T,-5G	1		SNV:-7A,5C	1		SNV:-5T,-3A,1A,4G	1		SNV:-5T,-2G,5T	1		SNV:-8A,-5G	1		SNV:-6A,-1G	1					SNV:-5C,-1T,2T	1
																	SNV:-5T,3A,5T	1		SNV:-5T,-1G,1T,3T,6A	1		SNV:-6T,1T,6T	1		SNV:-5C,-1T,5T	1		SNV:-1C,2T,5T	1		SNV:-7A,-4T,-3G,1T	1		SNV:-1T,4G	1					SNV:-3A,1T,5T	1
																	SNV:-5T,6C	1		SNV:-6T,-1G,1T	1		SNV:-7A,-5T,-4G	1		SNV:-5T,-3G,-1T	1		SNV:-8C,-6T,3T	1		SNV:-6T,3C	1		SNV:-8G,-4A,-3G,2T,4G	1					SNV:-5T,2C,4G	1
																	SNV:-5C,-1T,2T	1		SNV:-6G,-5T,-1T	1		SNV:-8G,-4G,5A	1		SNV:-6T,-4T,4G,5T	1		SNV:-8G,6A	1		SNV:-3A,6T	1		SNV:-5T,-1C	1					SNV:-5G,-1G,2G	1
																	SNV:3T,4G,6T	1		SNV:-5T,-3A,-2G	1		SNV:-8A,1A	1		SNV:-3G,-1C,5T	1		SNV:-4G,2G	1		SNV:-7G,-5G,3T	1		SNV:-7G,-6T,-3G,6T	1					SNV:-4G,3T,5C	1
																	SNV:-6A,1T	1		SNV:-6T,-5T,4G,5T	1		SNV:1A,6T	1		SNV:-5G,-4T,1T	1		SNV:-6A,-4A,-1T	1		SNV:-8G,-7C,-4G,-2G	1		SNV:-7G,-5T,-4A,-2G	1					SNV:-2G,2G	1
																	SNV:-6A,-5G,-4A	1		SNV:-6G,-5T,5T	1		SNV:-8C,1A,5T	1		SNV:-5T,-4A,2G	1		SNV:-1T,2T,3T	1		SNV:-1T,1A	1		SNV:-8G,-3G,-2G,4G	1					SNV:-4A,-2G,6T	1
																	SNV:-7G,5T,6A	1		SNV:-7G,-4T,2G	1		SNV:-3A,3T,4A,5T	1		SNV:-8G,-7G,-4G,5T	1		SNV:2G,6A	1		SNV:-6A,4G,5A	1		SNV:-8A,-6A,1T,5T	1					SNV:-5G,6T	1
																	SNV:1T,3T,5T	1		SNV:1T,2T,6C	1		SNV:-4A,-2G,2T	1		SNV:-8G,-5C,-3G,5C	1		SNV:-5G,2T	1		SNV:-8C,-6A,4G	1		SNV:-6A,3T,4G,5T	1					SNV:-7G,-6T,4G,5T	1
																	SNV:-7G,-6A,-4A,5A	1		SNV:-1C,3T,5A	1		SNV:-8G,-6T,-2A,-1T	1		SNV:-8C,2G	1		SNV:-8G,4G,5T	1		SNV:-7C,5A	1		SNV:-8G,-6T,-2G,3T	1					SNV:-5T,-2G,-1T	1
																	SNV:1A,5A	1		SNV:-4G,-2G,1T	1		SNV:-8A,-6T,-2G,4G	1		SNV:-5T,-1C,1T,3T	1		SNV:-3A,1C	1		SNV:-5T,3A,5A	1		SNV:-4A,-3G,3T,4G	1					SNV:-4T,-3G,4G	1
																	SNV:1T,3T,6A	1		SNV:-6T,1T,2C	1		SNV:2T,4G	1		SNV:-8G,-7A,-2G	1		SNV:-7G,3T,5A	1		SNV:3A,6T	1		SNV:-6G,-4A,4G	1					SNV:-2A,-1G	1
																	SNV:-1G,1T	1		SNV:-8A,4G	1		SNV:-6T,-4T,6T	1		SNV:-6A,-3C	1		SNV:-6G,-3G,3T	1		SNV:-4G,2C,3A	1		SNV:-6T,-5C,5T	1					SNV:-7G,2G,3T	1
																	SNV:-6T,4C	1		SNV:-8G,-5T,-4T,4G	1		SNV:3T,5T,6T	1		SNV:-8C,-3G,-1T,5C	1		SNV:-5T,-2G,-1T	1		SNV:-6T,4A,5T	1		SNV:-8A,-3A,5T	1					SNV:-6A,1T,4A	1
																	SNV:-7G,-3A,1A	1		SNV:-5G,-4A,-2G,-1T	1		SNV:-8A,-4A,3T	1		SNV:-5T,-4A,-1T,6A	1		SNV:-7G,2T,5T	1		SNV:-5T,-1C,5T	1		SNV:-3G,6C	1					SNV:-8C,3T,4G,5T	1
																	SNV:-8G,-5C,4G	1		SNV:-7G,-4A,-2G	1		SNV:-7C,5C	1		SNV:-8A,-3A,2T,3T	1		-1:1I	552		SNV:-6G,-5C,-4A,-3A	1		SNV:-4T,1T,5T	1					SNV:-6T,-5T,-1G,4G	1
																	SNV:-8G,-6A,-2G	1		SNV:-8G,2G	1		SNV:-5T,-1G,2T,6T	1		SNV:-6T,-3G,5T	1		1:1I	224		SNV:-6T,2G	1		SNV:-7G,-4T,-3G,5T	1					SNV:-5T,5T	1
																	SNV:-8C,-1C,6A	1		SNV:-5G,2G	1		SNV:-7A,1T	1		SNV:-1C,4C	1		1:1D	43		SNV:-8G,-5T,-3G,-1G,3T	1		SNV:3A,6T	1					SNV:-5T,-4G,-3C,-2G	1
																	SNV:-8G,-5T,2T	1		SNV:-5G,-1T,2T	1		SNV:-8A,5C,6T	1		SNV:-6G,-1G,3T	1		-3:2D	27		SNV:-8G,-6G,-4T,3T,5T	1		SNV:-1G,3T	1					SNV:-7G,-6A,5A	1
																	SNV:-6T,1T,4G	1		SNV:-6T,2G	1		SNV:-6A,-5T,-1T	1		SNV:-6A,5C	1		-1:1D	17		SNV:-8G,-6T,3T,5A	1		SNV:-5C,-2G,5A	1					SNV:-6A,-1G,6A	1
																	SNV:-6A,-2A,-1C,5T	1		SNV:-4A,4A	1		SNV:-8G,-5G,-1G	1		SNV:-6A,-4G,3T	1		-3:1I	12		SNV:-3C,6A	1		SNV:-5T,-1C,1A	1					SNV:-8A,-1G,2T,5T	1
																	SNV:-7G,-6T,-2G,6T	1		SNV:-6T,-4A,2G,5T	1		SNV:5T,6A	1		SNV:-7A,-4A,-3C	1		-3:1D	10		SNV:-5T,-4A,2C	1		SNV:-7G,-1G	1					SNV:-6T,3T,5T	1
																	SNV:-8A,-7C,-4A,-2G	1		SNV:-8G,-6T,1T	1		SNV:-8G,-1T,6T	1		SNV:-6T,-5C,-4A,-2G,3T	1		-1:2D	9		SNV:-6T,-4A,5T	1		SNV:-6G,-5T,1A	1					SNV:-5T,-1T,5C	1
																	SNV:-8G,-6G,-4G,-3G	1		SNV:-5G,2C	1		SNV:-2G,3T,5T	1		SNV:-7C,-6T,-4G	1		1:2I	8		SNV:-3A,6A	1		SNV:-5C,3T	1					SNV:3T,5T	1
																	SNV:-5T,-1T,4G	1		SNV:-6T,-4T,-1T	1		SNV:-7G,-5C,-1G,1T	1		SNV:-3G,2T,5T	1		-2:2D	6		SNV:-5T,-1C,6A	1		SNV:-1T,5A	1					SNV:-7C,-5C,5T	1
																	SNV:-6A,-5T,3A	1		SNV:-7G,-3A,-2C,3T,4G	1		SNV:-5G,-1T,2T	1		SNV:-8G,-7G,-6T,-5G,-1G	1		-8:5D	5		SNV:-5T,-3C	1		SNV:2C,6C	1					SNV:-5G,-3A,-1G	1
																	SNV:-1T,5T,6T	1		SNV:-5T,-3G,-2G,2T	1		SNV:-8G,-6G,3T,6C	1		SNV:-8G,-3A,-2A,4A	1		-4:2D	5		SNV:-3G,3A	1		SNV:-8G,2G,3T,4A	1					SNV:-2A,-1T	1
																	SNV:1A,2G	1		SNV:-7G,-6T,6A	1		SNV:-7A,-4T	1		SNV:-2G,-1T	1		-17:1D	5		SNV:-6A,-4A,3A,5A	1		SNV:-6A,-5C,-4T,6T	1					SNV:-5C,-1G,2C	1
																	SNV:-1C,2G	1		SNV:-5T,-1T,2C	1		SNV:2G,5A,6A	1		SNV:-6T,6A	1		-2:1I	3		SNV:-1C,6A	1		SNV:-4G,5T	1					SNV:-7A,-3A,-1G	1
																	SNV:2C,5T	1		SNV:-2A,4G,6T	1		SNV:-5C,-2C	1		SNV:-6T,-4T,-1G,6T	1		-3:1I,1:3D	3		SNV:-7A,-2G,5A	1		SNV:-1T,2T,6T	1					SNV:-4G,-1T	1
																	SNV:1A,2T	1		SNV:-8G,-3A,4G	1		SNV:-2G,1T,4G	1		SNV:-4T,1A	1		-4:1I	2		SNV:-2G,1A,6T	1		SNV:2G,4G,6A	1					SNV:-2G,1T,5T	1
																	SNV:3A,4A,5T	1		SNV:-7G,-4A,-2G,1T	1		SNV:1A,5T,6A	1		SNV:-8A,3T	1		-7:7D	2		SNV:-2G,-1T,5T	1		SNV:-7G,-3G,-2G,4A,5T	1					SNV:-3G,2T	1
																	SNV:-3C,3A	1		SNV:-6A,4G,6C	1		SNV:-8C,-5C	1		SNV:-8G,-6A,-4A	1		-7:10D	2		SNV:-8C,5C	1		SNV:-5T,2G,3T	1					SNV:-1G,1A,6A	1
																	SNV:-1C,2T	1		SNV:2T,3T,6T	1		SNV:-6T,2G,3T	1		SNV:-4T,3T	1		-3:6D	2		SNV:-8G,-6A,-4A,3T	1		SNV:-6T,-3G,2C,4A	1					SNV:-1G,2G,5T	1
																	SNV:-8G,2T,5T	1		SNV:-5T,2C,3T,5T	1		SNV:-8C,-6A,4G	1		SNV:-7G,-5C	1		8:1I	2		SNV:-4A,1A,2G,3A	1		SNV:-5G,-1C	1					SNV:-7G,1T,3T	1
																	SNV:-5G,1A,2T	1		SNV:-3A,-1T	1		SNV:-4G,5A	1		SNV:-7A,-6A,-2A,5T	1		2:1D	2		SNV:-1G,5A	1		SNV:-6T,-5C,-1T	1					SNV:-7G,1A	1
																	SNV:-5C,-1C	1		SNV:-8G,-3G,-2G,4A	1		SNV:-8G,-2G,1T,6A	1		SNV:-5G,3T,6T	1		-1:7D	2		SNV:-6G,-3A,5T	1		SNV:-6T,-2G,2G	1					SNV:-3G,1T,3A	1
																	SNV:-5G,-4A,-1T	1		SNV:-4A,-3G,4C,6T	1		SNV:-6G,-5T,3T,4C	1		SNV:-1G,4G,5A	1		-20:1D	1		SNV:2T,3T	1		SNV:-7C,5A	1					SNV:-8G,-5T,-1C,6C	1
																	SNV:2G,3T,5T	1		SNV:-7G,-3G,3A	1		SNV:-7A,-2G	1		SNV:-7G,-5G,6T	1		-6:26D	1		SNV:-4A,1A,3T,5T	1		SNV:-7G,-4A,1A,2T	1					SNV:-8A,-5G,-4A,-1C	1
																	SNV:-3G,1A	1		SNV:-7G,-2G,5A	1		SNV:-7G,1A,2G,4A	1		SNV:-6A,-4A,5T	1		-3:4I,-1:6D	1		SNV:-4A,-3G,3T	1		SNV:-5C,-4A,5T	1					SNV:-6A,-5T,-3G	1
																	SNV:-5G,-4A,3T	1		SNV:-4T,1T,3T,5T	1		SNV:-3A,2G	1		SNV:-3C,-1C,3A	1		-5:12D	1		SNV:-3G,3T,4A	1		SNV:-6A,-5G,5T	1					SNV:-2G,-1T,2T,5T	1
																	SNV:-8A,-7G,5T	1		SNV:-6T,-2G,-1T,3T	1		SNV:-6T,-5T,-3C	1		SNV:-6T,-4A,1A,4G,5A,6A	1		-6:2D	1		SNV:-6A,-4A,4A	1		SNV:-6A,-1G,1A	1					SNV:-7G,-1C,6T	1
																	SNV:-5G,1A,2G,3T,5T	1		SNV:-6A,3T,6T	1		SNV:-3A,6T	1		SNV:-8A,-4A,1T	1		-1:1I,1:3D	1		SNV:-8G,-4G,-3A	1		SNV:-1G,5A	1					SNV:-5C,-1T,6T	1
																	SNV:-7G,-5T,-1T	1		SNV:-7G,-2C,5T	1		SNV:-5T,1T,3T	1		SNV:-6T,1A,3T	1		5:1D	1		SNV:-4G,1T	1		SNV:-6A,-5T,6A	1					SNV:-5T,6C	1
																	SNV:-6T,-4A,2T	1		SNV:-6T,-4A,-3G,6A	1		SNV:-6A,-5T,1A,2G	1		SNV:-1G,5A	1		-14:1D	1		SNV:-5C,-4A,-2G	1		SNV:-7G,3T,6A	1					SNV:-6T,6A	1
																	SNV:-4A,-1G,3T	1		SNV:-6T,-5C,-1T	1		SNV:-6G,-4A,4G	1		SNV:-5G,6A	1		-2:2I,1:1D	1		SNV:1T,2G,3T,4G	1		SNV:-3A,1T	1					SNV:3A,4G,6T	1
																	SNV:-6G,-5G	1		SNV:-6T,-5T,-3A	1		SNV:3A,5A	1		SNV:-6A,-5C,3T	1		7:4I	1		SNV:-4A,1T,3A	1		SNV:-5G,-1G,5T	1					SNV:-6A,-5G,6A	1
																	SNV:-7A,-6T,6T	1		SNV:-1T,3T,6T	1		SNV:-1G,2T	1		SNV:-8G,1C	1		-3:2D,4:2I	1		SNV:-8C,5T	1		SNV:-5C,6T	1					-1:1I	170770
																	SNV:-6A,-4A,1T	1		SNV:-6A,-5T,-1G	1		SNV:-8G,-6A,6A	1		SNV:-6A,-5T,-1C,6A	1		-22:1D	1		SNV:-4G,-3A	1		SNV:-4A,-1T,3T,5T	1					-3:2I	2928
																	SNV:-6A,3T	1		SNV:-8G,-6T,4G	1		SNV:-8G,-4A,-1G	1		SNV:-8G,-1G	1		-16:2I	1		SNV:-5C,4A	1		SNV:-4A,-3C,4G,5T	1					-3:1D	2893
																	SNV:-8G,-5G,-4A,3T	1		SNV:-4G,3T	1		SNV:3T,6C	1		SNV:-8G,-7G,-4A,-2G	1		-17:1D,1:1I	1		SNV:-8G,-2C,-1T	1		SNV:-8G,-6G,2T	1					1:1I	437
																	SNV:2T,4A	1		SNV:-5C,3A,5T	1		SNV:-8A,-6T	1		SNV:3A,4G,5T	1		-5:4I,-3:3D	1		SNV:-7G,-1G,1T	1		SNV:-5T,-4A,1T	1					-3:1I	353
																	SNV:-5G,-2G,5T	1		SNV:-7A,-3A,1T,3T,4A,6A	1		-14:21D	1960		SNV:-7A,-3G,5T	1		-1:2I	1		SNV:-7G,-5C,-4A	1		SNV:-7G,3C	1					-1:1D	304
																	SNV:-1C,1T	1		SNV:-7C,-6A	1		-3:1D	692		SNV:-6G,-5T,-3G	1		-7:4I,-3:3D	1		SNV:1T,5A	1		SNV:-4T,-1T	1					-2:1I	213
																	SNV:-5T,-1T,1A,2C,6A	1		SNV:-8G,-4A,4G	1		1:1I	72		SNV:2G,3T,4G	1		-2:5D	1		SNV:-3A,4G,5T	1		SNV:-4T,-3G,-1G,3T	1					-6:14D	177
																	SNV:-8C,-1T,2T	1		SNV:-4A,-1T,3T	1		1:1D	50		SNV:-6A,-4T,-2G	1		Other	14		SNV:-1G,4G,5T	1		SNV:-6T,-1G,5T	1					-3:20D	47
																	SNV:-3G,1T,6C	1		SNV:-1T,2T,5T	1		-3:2D	49		SNV:-7G,-4G,1T	1					SNV:-8G,-6G,-4G,5T	1		SNV:3T,6T	1					-20:4I,-1:1I	41
																	SNV:-8G,-5G,-3G	1		SNV:-1T,3T,4C	1		-1:1D	38		SNV:-3C,-2G,3T,5T	1					SNV:-5G,3T,4G	1		SNV:1A,3A	1					1:1D	41
																	SNV:-3G,3C,4G	1		SNV:-6T,-3G,-2G	1		-13:21D	23		SNV:-6A,3T,4G	1					SNV:-3G,-1G,3T,4C	1		SNV:-1C,2T	1					-4:1I	33
																	SNV:-5T,1T,5T	1		SNV:-3G,3T	1		-1:1I	22		SNV:-5T,-4G,1T	1					SNV:-2G,5A	1		SNV:-6T,-4A,6A	1					-2:2D	26
																	SNV:-8C,-6T,-5T	1		SNV:-5T,1T,3T,5A	1		-7:7D	19		SNV:-5C,-1T	1					SNV:-6A,4G,6A	1		SNV:-7G,-4T,5A	1					-5:1I	26
																	SNV:-6T,-5C,1T	1		SNV:-5T,-1G,6T	1		-2:4D	12		SNV:-5T,3T,4G,5T	1					SNV:-6A,-3G,4A	1		SNV:-6G,1T,3T	1					-1:2D	22
																	SNV:-7G,-6T,-4T,-3G,-2G	1		SNV:-7A,-4A,5A	1		-4:2D	6		SNV:-5T,5C	1					SNV:-4T,4G	1		SNV:-5T,-1G,3T,5A	1					-20:1D,-1:1I	17
																	SNV:-5C,-3G,5A	1		SNV:-5T,-3G,-1T,3T	1		-8:7D	4		SNV:-6T,-3G,5A	1					SNV:-4A,-2C,6T	1		SNV:-4T,-3G,5T	1					-4:1D	13
																	SNV:-6A,3T,4A	1		SNV:-5T,3T,6T	1		-4:1D	4		SNV:-7G,-5G,-4A,-3G,-2G	1					SNV:-8G,-5T,-4A,-3G	1		SNV:-5G,-1G,1A	1					-2:2I	12
																	SNV:-8G,-5T,1T,2G,3T,6T	1		SNV:-8G,-1T,2T,5A,6T	1		-17:1D	4		SNV:-7G,-5G,5A	1					SNV:-6T,1A,3T,6A	1		SNV:-5C,2T,6T	1					-1:1I,5:1D	11
																	SNV:2G,5T	1		SNV:-8A,-4A,2T,5T	1		-7:10D	3		SNV:-7C,-5T,3T	1					SNV:-5T,-1T,5A,6T	1		1:1I	97					-20:4I	11
																	SNV:-4T,-1C,1A,3T,5T	1		SNV:-6T,-5G,-4T	1		-5:12D	3		SNV:-2C,5T	1					SNV:-5T,-1C	1		1:1D	50					-6:1I	10
																	SNV:-7G,-3A,2G	1		SNV:-7G,-4T,-3A	1		5:1D	3		SNV:-8G,-6T,-3C	1					SNV:-5T,1T,5A	1		-3:2D	35					-19:3I,-1:1I	9
																	SNV:-8A,2T,5A	1		SNV:-7G,-6T,-4T	1		-3:1I	3		SNV:-7A,-1G	1					SNV:-8A,-3A,-1G,3C	1		-1:1I	33					-7:14D	9
																	SNV:-6A,-5G,-4T,-3G,3T	1		SNV:-8G,5A,6T	1		-3:2D,1:1I	2		SNV:-3C,4G	1					SNV:-8G,2C	1		-1:1D	25					-17:1D,-1:1I	7
																	SNV:-7C,-6A,3C,4C	1		SNV:-6A,-5G,-3G	1		1:2I	2		SNV:-7G,-6T,3T	1					SNV:-4A,-2G,-1C	1		-3:1D	8					7:1I	7
																	SNV:-5T,2G,3T	1		SNV:-6A,6T	1		-2:1I	2		SNV:-2C,3A	1					SNV:-8G,3T,4G	1		-3:1I	6					-3:4D,4:7D	7
																	SNV:-8G,-5T,2C,3T,4A	1		SNV:-5G,-4A,-2G	1		-4:1I	2		SNV:-8A,-6T,-4A	1					SNV:-7G,-5T,-2G,1A	1		-7:10D	5					-1:2I	6
																	SNV:-7G,-6A,6A	1		SNV:-8A,-1G,4C	1		-1:3I	2		SNV:-7G,-3A,4G	1					SNV:-7A,-6T,-3G,5A	1		-3:1I,1:3D	5					-9:11D	6
																	SNV:3A,6T	1		SNV:-8G,-3A,-2G	1		-17:1D,-3:1D	1		SNV:-5C,-4T	1					SNV:-6T,-4A,-2G,4G	1		-17:1D	5					-2:10D	6
																	SNV:-7G,-2G,3T,6A	1		SNV:-4G,-1T	1		-20:7I,2:1D	1		SNV:-5T,-4A,-3G,3A	1					SNV:1T,3T,6T	1		-2:2D	4					-5:12D	6
																	SNV:-2A,-1T	1		SNV:-8C,1A,3T	1		1:6D	1		SNV:-8A,-6T,-2G	1					SNV:-8G,-3A,3T	1		1:2I	4					-1:3D	5
																	SNV:-8G,-7G,-4A,-3A	1		SNV:-6A,-1T,2G	1		-15:22D	1		SNV:-6T,-3C,-2G	1					SNV:-7A,-5T,3T	1		-4:2D	3					-3:6D	5
																	SNV:-6T,2G,3T	1		SNV:-4A,1A,5T	1		-15:5D,-6:5I	1		SNV:-4A,1T,2G	1					SNV:-4A,1A	1		-4:1D	2					1:2I,2:1D	4
																	SNV:-6T,-1G,1T,6C	1		SNV:-5T,-2G,2G	1		-4:3I,-2:5D	1		SNV:-5C,2T,3T,5T	1					SNV:-6T,-5T,-4T	1		5:1D	2					-6:1D,-1:1I	3
																	SNV:-2C,1A,6C	1		SNV:-4T,2T,3A,6T	1		-6:14D	1		SNV:-7G,1T,3T	1					SNV:-8C,-7G,-4A,-3G	1		-18:1D	2					-20:1D	3
																	SNV:-8C,-4T,5T,6A	1		SNV:-6T,-5T,1T	1		-7:19D	1		SNV:-6G,-4T,5T	1					SNV:-4G,1A	1		-2:1I	2					5:1D	3
																	SNV:-7G,-2A,6T	1		SNV:-3A,-2G,4G,6T	1		-3:1I,1:3D	1		SNV:4C,6T	1					SNV:-8G,-4A,3T	1		-1:3I	2					-18:1D,-1:1I	3
																	SNV:-4T,-3A	1		SNV:-6A,-4A,-2G,2T	1		-6:1I,-4:3D	1		SNV:-5T,-4A,1T,2G	1					SNV:-8G,-4A,6A	1		-3:4D	1					-19:1I	3
																	SNV:-8G,-4A,-1G,5A	1		SNV:-5T,-1C,4G,5T	1		-7:5I,-4:7D	1		SNV:2G,5A	1					SNV:-1T,1T,3T	1		-17:1D,-3:2D	1					-20:2I,-1:1I	3
																	SNV:-8G,-6T,-4A	1		SNV:-7A,3C	1		-6:2D	1		SNV:-7G,-1G	1					SNV:-2G,1A,3A	1		-14:21D	1					-19:2I,-1:1I	3
																	SNV:-1C,6T	1		SNV:-3G,2G	1		-5:1I,-4:2D	1		SNV:-7A,-2G,5T	1					SNV:-8G,-2A,6C	1		-2:12D	1					-1:4D	3
																	SNV:-1C,6A	1		SNV:-8G,-3G,5A	1		-5:1D	1		SNV:-5G,3T,5C	1					SNV:-5T,1C	1		-9:11D	1					-1:1I,4:1D	3
																	SNV:-1T,1A,3T	1		SNV:-6A,-2G,1A,5A	1		2:1D	1		SNV:-7G,3T,4G	1					SNV:-2A,3T,5T	1		-3:1D,2:1D	1					1:1D,4:2I	3
																	SNV:-8A,-6T	1		SNV:-7G,-5G,-3A	1		-21:3I	1		SNV:-7G,-5T,-4A,-3G	1					SNV:-1C,1T	1		1:3D,6:2I	1					-4:2I	3
																	SNV:-6T,-5T,-1C,2T	1		SNV:-1G,3T,5T	1		-1:7D	1		SNV:-6T,-5T,5T	1					SNV:-8G,4C	1		-20:1D	1					2:1I	3
																	SNV:-8G,-6G,-2G,5T	1		SNV:-7G,-4T,4G	1		-21:1D,-16:1I	1		SNV:-8G,-7G,-6T	1					SNV:-8A,-7A	1		2:1D	1					-7:1I	3
																	SNV:-8G,-7G,4G	1		SNV:-8A,3T,5A	1		-2:1I,2:1D	1		SNV:2T,6A	1					SNV:3A,4G,5T	1		-10:1I,-6:1D	1					-20:2D,-1:1I	2
																	SNV:-5T,1A,4G,5T	1		SNV:-3G,-1G,5A	1		-5:1I	1		SNV:-8A,-7G,5T	1					SNV:-2G,-1T,1T,5T	1		3:1I	1					-19:1I,-1:1I	2
																	SNV:-8G,-7G,-1C,6A	1		SNV:-8G,3T,5A	1		-12:2I	1		SNV:-7G,-5T,-3G,5C	1					SNV:-1C,4G,5T	1		-23:3D	1					-19:1D,-1:1I	2
																	SNV:1C,2T,3T	1		SNV:-6A,-1T,5C	1		1:1D,5:1I	1		SNV:-1C,5T	1					SNV:-7G,-6A,-5G,4G,5T	1		-21:1D	1					-17:1D	2
																	SNV:-3G,-1T,5T	1		SNV:-6T,-5C,5T	1		Other	22		SNV:-6T,-1T,2G	1					SNV:2G,3T,4G	1		-1:1I,5:1D	1					1:3D	2
																	SNV:-8C,-6A,1T	1		SNV:-7A,-3G,5T	1					SNV:-7A,-6A,-4A,6A	1					SNV:-8G,-6A,-4T,-3G	1		3:1D,8:1I	1					3:1I	2
																	SNV:-4A,4G,5T	1		SNV:-5T,1T,6C	1					SNV:-4G,-3G,-2G	1					SNV:-7G,-5T,6T	1		-20:2D	1					-14:21D	2
																	SNV:-8A,-4A,-1T	1		SNV:-6T,-5G,5T	1					SNV:-8A,-5G,6T	1					SNV:-6A,-5G,-4A,5A	1		-10:1I,-4:1D	1					-5:1D,-1:2I	2
																	SNV:-5G,-2G,-1T	1		SNV:-8A,-5T,-4G	1					SNV:-7G,-3G,2T	1					SNV:1T,4G	1		-5:1I	1					-2:14D	2
																	SNV:-3G,-2C,-1T,5T	1		SNV:-8G,-6T,-3G	1					SNV:-8G,-2G,3A	1					SNV:-4A,-3G,-1T,5A	1		-4:1I	1					-6:20D	2
																	SNV:-7A,3A,4G	1		SNV:-2G,-1T,3T	1					SNV:-6A,-2G,1A	1					SNV:-3A,1T,4G	1		-6:1I	1					-2:1I,-1:2D	2
																	SNV:1T,5T	1		SNV:-8G,-7G,-6A,-4A,2T	1					SNV:-7G,-5T,4G	1					SNV:-4A,1A,5A	1		1:2I,5:1D	1					-20:2D,-3:1D	1
																	SNV:-7G,3A	1		SNV:-4T,2G	1					SNV:-7A,6T	1					SNV:-7A,5A,6T	1		3:3I	1					-13:3I,-1:1I	1
																	-16:20D	977		SNV:-6A,-2A	1					SNV:-8A,2G,4G	1					SNV:-6A,-5T,1T	1		-17:2D	1					-19:4I	1
																	-1:1I	909		SNV:-6G,-2A	1					SNV:-6A,-5T,1A	1					SNV:-3A,5T	1		-6:1D	1					-19:3I	1
																	-1:7D	441		SNV:-4A,-3A,-2G	1					SNV:-4A,6C	1					SNV:-6T,-5G,-3G,-1T,2T,6T	1		-6:1D,1:1I	1					-1:1I,5:2D	1
																	-3:1I	370		SNV:-4T,-3G,4A	1					SNV:-5T,-4G,-2G,2G	1					SNV:-5T,1T,6T	1		7:1D	1					-10:2D,-1:1I	1
																	1:1I	132		SNV:-6G,-3A,4G	1					SNV:-7G,-6T,-1G,1T,3T	1					SNV:-7G,-4A,-3G,-2C	1		Other	39					-17:1I	1
																	1:1D	70		SNV:-1T,5A	1					SNV:-4G,2T	1					SNV:-8G,-3C	1								-20:4I,-3:1D	1
																	-1:1D	45		SNV:-7G,-1T,5T	1					SNV:-7G,-6A,-4A,2T	1					SNV:-7G,-6A,2T	1								-20:2D	1
																	-3:2D	43		SNV:-8G,-4G,-1T	1					SNV:-6T,-5G,-3A	1					SNV:-8G,4G,6T	1								-18:1D	1
																	-2:5D	32		SNV:-7C,-4A	1					SNV:-7G,-4A,1T	1					SNV:-6T,-3G,2G	1								-18:1D,-3:2I	1
																	-17:1D	32		SNV:-4G,-2G,6A	1					SNV:-5G,-2G,2G	1					SNV:-7A,-4T,-2C	1								-1:1I,7:1D	1
																	-13:20D	22		SNV:-5T,4A,5T	1					SNV:-5G,-4A,5A	1					SNV:-7A,-6G,-4A	1								-19:2I	1
																	-10:8D	19		SNV:-6A,-2G,2G	1					SNV:-7G,-6A,3A	1					SNV:-4G,-2G,4G	1								-20:3I,-1:1I	1
																	-5:5D	14		SNV:-8C,-4A	1					SNV:-8G,-5C,-4T,-2G,-1T	1					SNV:-7G,-4A,-2A	1								-17:2D,-1:1I	1
																	-3:1D	12		SNV:-5T,3C,5T	1					SNV:-5C,-2C	1					SNV:-8G,-6A,-2G	1								-3:4D	1
																	-10:13D	11		SNV:-7A,-5T,3T,5A	1					SNV:-4A,4C	1					SNV:-8C,-5T	1								-5:5D,5:1I	1
																	-2:1I	7		SNV:-1G,5A,6A	1					SNV:-8A,-2G	1					SNV:-6A,-4A,1A	1								-1:3I,6:2D	1
																	2:7D	4		SNV:-6A,-5G,-4A,5T	1					SNV:-7G,5A,6A	1					SNV:-8G,-7G,-4A,1A	1								-6:1D,-1:2I	1
																	-4:1I	4		SNV:-3A,1A,5A	1					SNV:-6A,-5C,-4A,-2G,4G	1					SNV:-8C,-5T,-4A	1								-9:1D,-1:2I	1
																	-2:2D	3		SNV:-4A,-1G,3T	1					SNV:-5T,-2G,-1T,4G	1					SNV:2T,6T	1								-1:1I,7:3I	1
																	-4:2D	3		SNV:-8A,-2G,3T	1					SNV:-7G,-5G,-4A,3T	1					SNV:-8A,-3G,5A	1								-9:1D,-3:3I	1
																	-6:1I	3		SNV:-5C,-4T	1					SNV:-3G,1T	1					SNV:-7G,-6A,-3G,-2G,6T	1								1:6D,8:7I	1
																	-1:2I	3		SNV:-7G,-6T,-4G,5T	1					SNV:-6A,1A,2G	1					SNV:1A,5T	1								-6:2D,-1:12D	1
																	-2:7D	2		SNV:-6A,-1T	1					SNV:-6T,1T,2G	1					SNV:-3A,-1T,3T	1								1:13D	1
																	-17:1D,-1:1I	2		SNV:-2A,4G,5A	1					SNV:1T,6A	1					SNV:-6A,-5T,-4G,-2G,5T	1								-4:13D	1
																	-20:1D,-1:7D	2		SNV:-8G,1C,5A	1					SNV:-3G,1A,6T	1					SNV:-8G,6A	1								-6:12D	1
																	-5:12D	2		SNV:-5G,-4G,-2G	1					SNV:-1G,1A	1					SNV:-8G,-6G,-4G,6A	1								-6:6D	1
																	-6:14D	2		SNV:2T,6A	1					SNV:-2G,4G,5T	1					SNV:1T,4A,6A	1								-3:2D	1
																	-21:1D	2		SNV:3T,4G,5A	1					SNV:-4A,2G,5T	1					SNV:1A,6A	1								-7:9D,5:5D	1
																	-1:4D,7:1D	1		SNV:2T,6T	1					SNV:-8A,-2G,3T	1					SNV:-6G,-5T,-1T	1								-8:1D	1
																	-20:7I	1		SNV:-6A,-5T,3T,5T	1					SNV:-6A,-2G,4G	1					SNV:-3G,2T	1								-2:2D,7:1I	1
																	-20:1D	1		SNV:-7A,-3G,4G	1					SNV:2T,5A,6T	1					SNV:-6T,-5C,-4A	1								-11:1D,-7:1I,-3:1D	1
																	-18:1D	1		SNV:-5C,2G	1					SNV:-7G,-4T,6T	1					SNV:-6A,-5T,-1C	1								3:1D	1
																	-20:1I,-3:1I	1		SNV:-6T,2T,5T	1					SNV:-8G,-6A,-4A,6A	1					SNV:-6G,-5G	1								-5:1D	1
																	-20:4I,-3:1I	1		SNV:-5T,-4T	1					SNV:-6G,4G,5T	1					SNV:-5G,-2G,-1T	1								-3:2I,-1:3D	1
																	-1:2D	1		SNV:-8A,2T,5T	1					SNV:-7A,-3C	1					SNV:-4A,-3G,-1T,5T	1								-7:2D,1:1I	1
																	1:6D	1		SNV:-6T,-5G,-1G,3T	1					SNV:-4G,1A	1					SNV:-2G,-1G,2T,6T	1								-17:2I	1
																	-6:2D	1		SNV:2T,3A	1					SNV:-2C,2G	1					SNV:-5C,-3C	1								-20:1I,-17:1D	1
																	-15:2D,-10:2I,-3:2D	1		SNV:-8G,-6A,4G,5T	1					SNV:-5T,-4G,6T	1					SNV:-6A,-5T,3T,5T	1								-22:1D,-18:1I	1
																	-5:1I,1:3D	1		SNV:-2C,3T	1					SNV:-1G,6A	1					SNV:-8A,-2G	1								-17:1D,-11:1I	1
																	-7:10D	1		-1:1I	897					SNV:-8G,-6G,-5C,-2G,5T	1					SNV:-6A,-5G,3T,5T	1								-1:1D,4:1I	1
																	-17:4D,-6:6D	1		1:1I	630					SNV:-6T,-4T,-3G	1					SNV:-6T,2G,5T	1								-10:1I	1
																	5:1D	1		-1:1D	267					SNV:-8G,-6T,2T,4G	1					SNV:-6T,-5T,-4T,-1T	1								-8:1I	1
																	4:1D	1		1:1D	65					SNV:-8G,-4G,-3G	1					SNV:-8G,-6A,1A	1								-6:2I,-4:1D	1
																	-11:1D	1		-3:2D	46					SNV:-8G,2C	1					SNV:3A,4G,5A	1								-13:1I	1
																	2:1D	1		-9:11D	20					SNV:-6T,-3G,-1T	1					SNV:1C,6T	1								-4:2D,-1:3I	1
																	-6:1D	1		-3:3D	14					SNV:-6G,2G,3T	1					SNV:-8G,-5C,-2A,4G	1								1:1D,6:2I	1
																	-10:1I,-5:1D	1		-10:13D	9					SNV:-1G,1T	1					SNV:-7G,-6A,-3G,4G	1								-5:4I,-3:3D	1
																	-14:1D,-11:1D,-7:2I	1		-3:1D	9					SNV:-7G,-5G,2T,6A	1					SNV:-6A,-4T,6T	1								1:2I,3:1D	1
																	-6:3D,-1:3I	1		-2:1I	8					SNV:-5G,-4A,1T	1					SNV:-6A,-4T,5C	1								-1:1I,7:1I	1
																	-11:7I,-7:7D	1		1:2I	6					SNV:-3G,-2G,1T	1					SNV:-7A,-5C,4G	1								-9:1I	1
																	-20:1D,-14:1I	1		-4:1I	6					SNV:-7G,-6T,2T	1					SNV:-7G,-6T,-5G,2T	1								-11:1D,-7:1I,-1:1I	1
																	8:1I	1		-3:1I	6					SNV:-2G,3A,4G	1					SNV:-6G,6A	1								-3:5D,5:1I	1
																	-7:1I,-4:1D	1		-17:1D	6					SNV:-6G,-5T,-4A	1					SNV:-6A,3A	1								-1:1D,6:2I	1
																	1:2I,2:1D	1		-3:1I,1:3D	5					SNV:-7G,-6T,-5T	1					SNV:-5T,-3A	1								-22:1D,-1:1I	1
																	-10:2I,-5:1D	1		-2:2D	4					SNV:-6T,1T,3A	1					SNV:-3G,4A,6A	1								-5:6D	1
																	-4:1D,1:2I	1		-7:10D	3					SNV:-5T,-1C,6T	1					SNV:-4G,2G,3T	1								1:2I,5:1D	1
																	1:2I	1		3:1I	2					SNV:-8C,-5C	1					SNV:-4G,-1G	1								-4:3D	1
																	1:1D,3:2I	1		-20:1D,1:1I	2					SNV:-3G,-1T,2G,3A	1					SNV:-8G,-6A,-5T,-4A,-3G,6T	1								Other	67
																	Other	72		-17:1D,-1:1D	2					SNV:-8C,-5T,-4A	1					SNV:-4T,-3G,2T	1
																				-6:14D	2					SNV:-3C,6A	1					SNV:-4T,-1G,1A,4G	1
																				-4:2D	2					SNV:-5T,-4A,6A	1					SNV:-7G,-6G,-3G,5T	1
																				-5:1D	2					SNV:-8G,-5T,-4A,-1G	1					SNV:-5G,-4G	1
																				-4:1D	2					SNV:-7G,-6T,1T,6T	1					SNV:-6T,-5C,-1T	1
																				-11:1D,-7:1I	2					SNV:-7G,-4G,4A	1					SNV:-7A,-6T,-5T,6T	1
																				-17:1D,-1:1I	1					SNV:-6G,-4G,1T	1					SNV:-7A,-1T	1
																				-2:2I,1:1D	1					SNV:-8G,-7G,-6T,-3G	1					SNV:-8G,-4A,-1G,1A	1
																				-20:3I,1:1I	1					SNV:-5T,-1C,3T	1					SNV:4C,5A	1
																				-20:2I	1					SNV:-4T,4A	1					SNV:-6A,-2G,5T	1
																				-20:1I	1					SNV:-6G,4A,6T	1					SNV:-1G,3T,5T	1
																				-20:2I,-1:1I	1					SNV:-4A,-1G	1					SNV:-4T,-3A	1
																				-5:4D	1					SNV:-6G,2T	1					SNV:-4A,-3A	1
																				-20:4I,-1:1I	1					SNV:-7A,-3G,2T	1					SNV:-7G,-6G	1
																				-1:1I,7:1D	1					SNV:-3G,2G,4C	1					SNV:-6G,-1T	1
																				-1:2D	1					SNV:-8G,3T,6T	1					SNV:-5C,-1T,3A	1
																				-7:7D	1					SNV:-5T,-3A,-2C,2C	1					SNV:-5G,-3G,-1T	1
																				-3:4I,4:6D	1					SNV:-6T,-1C	1					SNV:-7G,-4T,3T,5T,6T	1
																				5:1D	1					SNV:-6A,-2G,1C	1					SNV:-6A,-5C,-2G,-1T	1
																				-9:9D	1					SNV:-5G,-3G,1C,5T	1					SNV:-5T,-4G,2T	1
																				-9:1I,-4:2D	1					SNV:-4A,3T,4G	1					SNV:-8G,-4G,1T	1
																				4:1D	1					SNV:-4G,4A	1					SNV:-6T,-1T,4C	1
																				-19:1D,-11:1I	1					SNV:-7A,-4A,5T	1					SNV:-8A,-1G,6A	1
																				-9:4D,-3:4I	1					SNV:-8G,-7G,-1T	1					SNV:-7G,1T,3T	1
																				7:3I	1					SNV:-1G,2T	1					SNV:-5T,2G	1
																				-22:1D	1					SNV:-6T,-4G,-2G	1					SNV:-6A,-5G,6T	1
																				1:1D,5:1I	1					SNV:-8G,-4T	1					SNV:2T,3A	1
																				-6:1I	1					SNV:-7A,-3A	1					SNV:1T,5C,6A	1
																				1:2I,3:1D	1					SNV:-4G,2T,3A	1					SNV:-6A,-5G,2T	1
																				-1:2I	1					SNV:-6T,-4A,1T	1					SNV:-8C,4A	1
																				2:7D	1					SNV:-5T,-3G,3T	1					SNV:-5T,-4A,-2A	1
																				-1:3I	1					SNV:4A,5A	1					SNV:-5C,1T	1
																				-5:1I	1					SNV:4C,5T	1					SNV:-8G,-5T,5T	1
																				-5:12D	1					SNV:-6A,-2A,-1T,3A	1					SNV:-8G,-4A,-2G,3T	1
																				-6:1D	1					SNV:-7G,-3C,4G	1					SNV:-5G,1T,5T	1
																				Other	20					SNV:-6G,-2A,3A	1					SNV:-5T,1T,3T,6A	1
																										SNV:-5C,-2G,4G,5A	1					SNV:-2G,2T	1
																										SNV:-5T,-4A,-3G,5T,6A	1					SNV:3A,4G	1
																										SNV:-7A,-3A,1T	1					SNV:-5C,-4G,-2G	1
																										SNV:-8G,-4G,-1T	1					SNV:-5G,-3A,3T	1
																										SNV:3T,5T,6T	1					SNV:-8A,5A	1
																										SNV:-7G,-3G,-2G,4G	1					SNV:-7G,-1T,5C	1
																										SNV:-5T,-1G,1T,2C	1					SNV:-6T,4A	1
																										SNV:-8C,-6T,-3G,-2G,5T	1					SNV:-7G,3T,6T	1
																										SNV:-7G,1T,2G,6T	1					SNV:-6A,-5T,-3G,4G	1
																										SNV:-7G,-5T,-4G	1					SNV:-8G,-3G,-2G,4G	1
																										SNV:-4A,3T,5A	1					SNV:3A,5A	1
																										SNV:-2G,1C,6T	1					SNV:-1G,3A	1
																										SNV:-8A,-6A,-5C,3T	1					SNV:-5T,-1G,3T	1
																										SNV:-5T,2C	1					SNV:-6T,-3G,-1T	1
																										SNV:-8A,-6T,5T	1					SNV:-1C,3T	1
																										SNV:-6A,-5C,5T	1					SNV:-4A,-2G,-1T	1
																										SNV:-4T,1T,2G	1					SNV:-5T,-1T,6T	1
																										SNV:-5G,-1T,5T	1					SNV:-5T,-4T,-1T	1
																										SNV:3T,5C	1					SNV:2T,5A	1
																										SNV:-3G,-2A	1					SNV:-5C,-4A,1T	1
																										SNV:-5T,1T,3T	1					SNV:-6T,2T,5A	1
																										SNV:-7A,-5T,-4G	1					SNV:-5C,-4T,3A	1
																										SNV:-6T,-1T,2T,3T	1					SNV:-5T,2T,3T,5T	1
																										SNV:-7G,-6T,-1T,2T	1					SNV:-7G,-6A,-5G	1
																										SNV:-6T,-4T,3T	1					SNV:-4G,-1C,1T,3T	1
																										SNV:-8A,2T,5T	1					SNV:-5G,-4T,5T	1
																										SNV:-4T,-3A	1					SNV:-5T,-4T,5A	1
																										SNV:-3A,-1G,3T	1					SNV:-8G,3T,5A	1
																										SNV:-7G,2C,3A,5T	1					SNV:-7G,-5C,5C	1
																										SNV:-6T,-5G,-4T,2G	1					SNV:-6T,-5G,-3G	1
																										SNV:-8G,-4A,-3C,5A	1					SNV:-8G,-4G,-3G,3T,5A	1
																										SNV:-6A,-4A,-3G,-2G	1					SNV:-4A,-1G,1A,6A	1
																										SNV:-8G,-6A,4G,5T	1					SNV:-8G,-6T,5A	1
																										SNV:-6A,-1T,5T	1					SNV:-5T,-4A,2G,5T	1
																										SNV:-8A,-3A,4A	1					SNV:-8G,-4A,-2G,6A	1
																										SNV:-8A,-6A,-5T,-3G,6T	1					SNV:-5T,-4A,-3G	1
																										SNV:-8G,-7G,-1G,1T,5T	1					SNV:-6G,3T,5A	1
																										SNV:-7G,-2G,2T	1					SNV:-4G,1A,4G,5T	1
																										SNV:-1G,1A,5T	1					SNV:-8A,-2G,5T	1
																										SNV:-1C,2T	1					SNV:-5T,-2G,3T	1
																										SNV:-8A,-5T,5C	1					SNV:1A,5T,6A	1
																										SNV:-4A,-1G,1T	1					SNV:-5T,-1G,6A	1
																										SNV:-6A,2T,3T,6A	1					SNV:-8G,-6G,-2A,4G	1
																										SNV:-7G,-2C	1					SNV:-6G,-3G,-1T	1
																										SNV:-6A,1T,5T	1					SNV:-8G,-6T,-4G,2G	1
																										SNV:-5C,1A,3A	1					SNV:-3A,1T,5A	1
																										SNV:-5T,-3G,2T	1					SNV:-1T,3T,5T	1
																										SNV:-8G,1T,3A	1					SNV:-5T,2C	1
																										SNV:-8G,-6A,-4T,-2C,3C	1					SNV:2G,6A	1
																										SNV:-6A,-3G,5A	1					SNV:-4T,-3G,1C	1
																										SNV:-5T,-4A,1C,6C	1					SNV:-6A,2T	1
																										SNV:-5T,2G,4A	1					SNV:-7G,-2G,5T	1
																										SNV:-7A,-5T	1					SNV:-8G,-4T,2G	1
																										SNV:-6A,-2A	1					SNV:-7G,-4A,1T	1
																										SNV:-8G,-6G,-1G	1					SNV:-4A,2T,5A	1
																										SNV:-8G,2T,5A	1					SNV:-5T,-4A,4G	1
																										SNV:-5C,-1C	1					SNV:-6T,-4A,6T	1
																										SNV:-5T,1T,6A	1					SNV:-7G,-5G,-4A	1
																										SNV:-8A,4C	1					SNV:-8G,-7A,-3G,-1C,2T	1
																										SNV:-1T,3T,6A	1					SNV:-7C,-1C	1
																										SNV:-3G,1A,2G	1					SNV:-8G,-5G,-1T	1
																										SNV:-2G,4G,5A,6T	1					SNV:-6T,-5T,1T,3T	1
																										SNV:-6T,-1T,4G	1					SNV:-5T,-3G,2T	1
																										SNV:-6T,2T,5T	1					SNV:-7A,-3A,5T	1
																										SNV:-4T,-1T,1A	1					SNV:-6T,2C	1
																										SNV:-3A,2G	1					SNV:-6T,-4A,-1T,2T	1
																										SNV:-7G,-5G,-4A	1					SNV:-4G,4A	1
																										SNV:-3G,-1T,1A	1					SNV:-6A,-4A,-1G,2G	1
																										SNV:-5T,-4A,4G	1					SNV:-6A,-5T,-4A,6T	1
																										SNV:-6G,-2G,2G	1					SNV:-4G,4A,5T	1
																										SNV:-5T,-1C,2C	1					SNV:-2G,1T,6T	1
																										SNV:-7G,-6T,-4A,5A	1					SNV:-1T,5A	1
																										SNV:-8G,-1T,1A	1					SNV:-7A,-2G,2G,3A	1
																										SNV:-8C,-6A,-4A	1					SNV:-3G,5A,6A	1
																										SNV:-2A,-1G	1					SNV:-3G,4A	1
																										SNV:-7G,1T,4A,6A	1					SNV:-7A,-5G,-4A,2T	1
																										SNV:-7G,1A,2G,3A	1					SNV:-7A,-3A,3A	1
																										SNV:-3C,3A	1					SNV:-7G,-6A,-4A,3A,6T	1
																										SNV:-7G,-4A,-3A	1					SNV:-4A,2T,3A,5A	1
																										SNV:-8G,-6T,5T	1					SNV:-3G,3T,4G,6T	1
																										SNV:-1C,3T,5A	1					SNV:-4A,2G	1
																										SNV:-8G,-7G,-3G	1					SNV:-8G,-7A,-6T	1
																										SNV:-6T,-4A,-1C,1A	1					SNV:-6T,-5T,2C,5T	1
																										SNV:-6T,-4T,5A	1					SNV:-7G,-6T,3T	1
																										SNV:-6A,-5T,-2G,3T	1					SNV:-5T,-3G,3T,5T	1
																										SNV:-3G,1A,2C	1					SNV:-6A,-4T,6A	1
																										SNV:-5C,-4A,1T	1					SNV:-3G,1C,3T	1
																										SNV:-7G,1A	1					SNV:-3A,-2G,4G	1
																										SNV:-8G,-5T,-3A,3T	1					SNV:-6A,-2A,3T	1
																										SNV:-4G,6A	1					SNV:-7G,-5G,-1T	1
																										SNV:-3A,-1C,5C	1					SNV:-3C,-2C	1
																										SNV:-6A,-5T,-4A	1					SNV:-8A,-5T,1T	1
																										SNV:-8G,-3G,5A	1					SNV:-6A,-5T,-1G	1
																										SNV:-6G,3T	1					SNV:-6G,-5C	1
																										SNV:-8C,-4A,-2G	1					SNV:-7C,-6T,-5T,-1T,5T	1
																										SNV:-1C,3T	1					SNV:-7C,-5T,1T	1
																										SNV:-7A,-5G,-3A,6C	1					SNV:-4G,-2C,6T	1
																										SNV:-8G,-6T,2C,5T	1					SNV:-8G,-2C	1
																										-1:1I	1928					SNV:-7G,-4T,-1T,4A	1
																										-3:1I,1:3D	1174					SNV:-7A,1A	1
																										1:2I	975					SNV:-3A,1C	1
																										-5:12D	692					SNV:-6T,-3C,-1G	1
																										1:1I	130					SNV:-5G,3T,5A	1
																										-3:2D	86					SNV:-5G,1C,2G,3T	1
																										-9:11D	50					SNV:-8A,-5C	1
																										1:1D	45					SNV:-8C,1T,6T	1
																										-7:7D	43					SNV:-6A,-5C,-4A	1
																										1:6D	42					SNV:-6T,-4A,1A,2G	1
																										-9:9D	39					SNV:-1T,1T,6T	1
																										-10:8D	36					SNV:-4G,-1G,2T,5T	1
																										-4:1D	30					SNV:-1T,2T,6T	1
																										-1:1D	24					SNV:-6A,-5C,-1T	1
																										-3:1D	17					SNV:-5T,3A,4G	1
																										-3:1I	16					SNV:-7G,-6T,5T	1
																										-17:1D	9					SNV:-5T,4G,5A	1
																										-4:2D	7					SNV:-1T,3T,6T	1
																										-20:1D,-1:1I	7					SNV:-5T,-4G,-1G,6T	1
																										-4:1I	7					SNV:1T,5C	1
																										-2:1I	6					SNV:-4T,-1C	1
																										-17:1D,-1:1I	4					SNV:-5C,3T,5A	1
																										-6:12D	3					SNV:-8C,-6G,-3G	1
																										-20:1D,-5:12D	3					SNV:-7G,1T,2T	1
																										-10:13D	3					SNV:-1T,3T,4G,5A	1
																										-2:2I	3					SNV:-7G,-3G,4C	1
																										-20:1D	3					SNV:2G,3A	1
																										-3:4I,-1:6D	3					SNV:-6A,-2G,4G	1
																										-6:14D	3					SNV:-5C,5A	1
																										-20:1I,1:2I	2					SNV:-7G,-6T,-4A,-1T,5T	1
																										-20:2I	2					SNV:-3G,3T,5C	1
																										-20:2D,1:2I	2					SNV:-8G,-6A,-1T	1
																										-17:1D,-9:9D	2					SNV:-6A,-1T,1A	1
																										-20:8I,-1:1I	2					SNV:-7A,-4A,6T	1
																										-4:1I,1:3D	2					-1:1I	334
																										-2:12D	2					1:1I	288
																										-7:10D	2					-1:3I	189
																										-2:2D	2					1:1D	144
																										-6:2D	2					-3:2D	116
																										-6:1I	2					-1:2D	115
																										3:1I	2					-1:1D	78
																										-1:2I	2					-4:2D	13
																										-20:1D,-3:1I,1:3D	1					-3:1D	10
																										-20:3I,1:2I	1					1:2I	8
																										-17:1D,1:2I	1					-6:16D	7
																										-6:1D,1:2I	1					-6:14D	7
																										-20:1I,-1:1I	1					-5:6I,-1:8D	7
																										-20:1I	1					-3:1I	7
																										-17:1D,-3:1I,1:3D	1					-2:1I	6
																										-20:3I,-3:1I,1:3D	1					-2:2D	6
																										-20:4I,-1:1I	1					-17:1D	6
																										-20:1I,-3:1I,1:3D	1					-1:7D	4
																										-17:1D,-3:1D	1					-3:1I,1:3D	4
																										-10:3D	1					2:1D	4
																										-3:3D	1					5:1D	4
																										-5:9D,7:3D	1					-20:1D,-1:3I	3
																										-20:8I,1:2I	1					-12:14D	3
																										3:2D	1					-20:1D,-1:2D	3
																										1:1D,7:1I	1					3:3I	3
																										-4:3I,-2:5D	1					-14:21D	3
																										-5:4D,3:2I	1					-5:12D	3
																										-1:7D	1					-2:3I	2
																										5:1D	1					-3:3D	2
																										-20:1I,-17:1D	1					4:1D	2
																										-13:2I,-11:2D	1					-6:15D	2
																										-21:1I	1					-7:10D	2
																										-23:3D,-18:3I	1					-7:7D	2
																										2:1I	1					-9:1I,-4:1D	2
																										-5:1I	1					-5:1I	2
																										-4:1D,1:2I	1					2:1I	2
																										-5:3D,1:3I	1					-1:3D	1
																										Other	141					-17:1D,-1:2D	1
																																-21:1I,-1:1I	1
																																-20:1D,-1:1I	1
																																-3:4D	1
																																-2:4D	1
																																-20:8I,-13:3I,-10:1I	1
																																-9:9D	1
																																-3:4D,6:2I	1
																																-11:1D,-6:3D,-1:2I	1
																																-2:5D	1
																																-7:12D	1
																																-6:2D	1
																																-17:1D,-1:1D	1
																																-1:1D,5:1D	1
																																-18:1D	1
																																-20:1D	1
																																-4:1D	1
																																-14:1D	1
																																-18:1I,-17:2D	1
																																3:1D	1
																																-6:1D	1
																																-11:1D,-6:1I	1
																																-5:1D	1
																																-11:1I,-7:2D,-2:1I	1
																																-5:1I,-1:1D	1
																																-11:1D,-7:1I	1
																																3:1I,7:1D	1
																																-21:1I,-17:1D	1
																																-10:1D,-5:1D,1:3I	1
																																-2:2I,1:1D	1
																																-6:3D,7:5I	1
																																-4:1I	1
																																-6:1I	1
																																-8:10D	1
																																-1:2I	1
																																Other	43
[truncated: 2 more columns]

## Sheet: Fig3 X-Cas9 Atm MiSeq
SAMPLE ID	mutation efficiency	read count		10.1g			16.1h			16.1i			12.1d			12.1e			12.1f			8.1c
JTGC10.1g	99.7	4388		NIC283A4855			NIC283A4863			NIC283A4864			NIC283A4868			NIC283A4869			NIC283A4870			NIC283A4878
JTGC16.1h	99.44	5700		no variant	2		no variant	1		no variant	1		no variant	19		no variant	1		SNV:4C	7		no variant	1
JGC16.1i	98.43	4343		SNV:4T	6		SNV:4C	27		SNV:-1T	31		SNV:4T,-1C	10		SNV:4T,-1C	7		SNV:4G,-1C	2		SNV:5A,4G,3G	2
JTGC12.1d	98.77	5444		SNV:4T,1A	2		SNV:-2G	2		SNV:-1T,-5C	23		SNV:-1C	7		SNV:4G,-1C	5		SNV:4C,1A	1		SNV:4C,-1T	2
JTGC12.1e	99.3	4871		SNV:4G,-1A,-5G	1		SNV:4C,1A,-2A	1		SNV:-1T,-4C	3		SNV:4G,-1C	5		SNV:-1C	2		SNV:4G,1G,-1C,-2C	1		SNV:4T,-1C	2
JTGC12.1f	99.68	4750		SNV:4T,3T	1		SNV:4C,-1T,-2G	1		SNV:4C,-1T	2		SNV:4C,-1C	5		SNV:4C,-1C	2		SNV:4G,1A,-1C	1		SNV:5T,4T,-1C	1
JTGC8.1c	99.83	5413		SNV:3T,2T	1		-10:24D	3056		SNV:1T	1		SNV:6C,-1T	3		SNV:4C	1		SNV:6C,-1C	1		SNV:4C	1
				2:14D	4178		1:6D	2472		SNV:-1T,-2A	1		SNV:6C,4C,-1T	2		SNV:4C,-1T,-2A	1		SNV:4C,-1C	1		-1:14D	1585
				1:16D	34		-6:24D	17		SNV:-1C,-6T	1		SNV:6A,4G,2C,-1C	1		SNV:4C,-1C,-2A	1		SNV:6A,-1C	1		3:2D	1471
				4:8D	32		-9:24D	14		SNV:4C	1		SNV:4C,1G,-1T,-2C	1		SNV:3T	1		1:6D	2365		2:1I	1325
				3:15D	19		-7:24D	14		SNV:4C,1G,-1C,-2C	1		SNV:4T,-5A,-6C,-7C	1		SNV:-4T,-5G,-7C	1		-1:1D	2344		-4:16D	957
				1:1D	10		-8:24D	13		SNV:-1C,-2A	1		SNV:-1A	1		SNV:4G,2C,-1C	1		-2:6D	8		3:1I	6
				-1:1D	8		-2:6D	7		SNV:3T,-5C	1		SNV:6T,4G,-1T,-7T	1		SNV:4G,3A,1A,-1C	1		3:1D	7		-2:16D	6
				2:8D	7		-2:1D	7		SNV:-1T,-6A	1		SNV:6A	1		SNV:6A,4G,-1C	1		1:1D	5		-7:16D	5
				1:7D	6		4:6D	6		-6:13D	3851		SNV:6C,4T,-1A	1		SNV:-1A,-2A	1		-2:1D	1		4:1I	5
				3:9D	5		6:6D	4		2:3D	235		SNV:4C,-1T	1		SNV:6C,-1C	1		4:6D	1		-2:1I	4
				3:19D	5		-1:1D	3		-4:2D,4:4I	149		SNV:6C	1		SNV:4C,1A,-1A	1		4:1D	1		-3:14D	4
				6:19D	5		-2:24D	2		-5:13D	9		SNV:6C,-1A	1		SNV:6C	1		6:6D	1		-3:16D	4
				3:8D	4		-10:19D	2		-9:13D	6		SNV:6A,2C	1		SNV:4C,-2A	1		-2:2D,3:4D	1		-2:2D	2
				2:19D	3		-10:23D	2		-4:13D	5		SNV:6C,4T,-1C	1		SNV:4T,-1A	1		Other	1		3:14D	2
				-1:16D	2		-10:10D,4:14D	2		-4:2D,5:4I	2		SNV:4C	1		SNV:2C,-1A	1					4:2D	2
				2:10D	1		1:1D	2		-1:1I,2:4D	1		SNV:6C,-1C	1		SNV:4C,-1T	1					-1:3D	1
				-1:15D	1		-3:6D	1		-5:2I	1		SNV:4T	1		SNV:6C,-1T	1					-8:14D	1
				-7:24D	1		-8:3D,1:3D	1		-5:2I,-3:4D,4:4I	1		SNV:1A	1		-2:7I,1:25I	2415					-1:2D	1
				-6:1D,3:13D	1		3:2D,7:4D	1		-6:14D	1		-1:1D	3405		-1:1D	2159					-5:14D	1
				1:23D	1		1:7D	1		-4:2D,4:5I	1		-6:8D	116		-2:8I,2:24I	34					7:2D	1
				1:1D,4:8D	1		-16:24D	1		6:13D	1		1:1D	8		-2:33I,-1:1D	29					-1:1I	1
				1:1D,5:7D	1		-16:1D,-13:23D	1		8:13D	1		-2:1D	6		-1:32I	22					1:1I	1
				Other	50		-15:18D,7:6D	1		7:4D	1		3:1D	4		-2:7I,3:25I	14					-2:15D	1
							-15:24D	1		-5:4I,-1:7D	1		2:1D	3		-2:8I,1:24I	8					-2:7D,8:7D	1
							-9:16D	1		-1:1D	1		-5:8D	2		2:32I	7					Other	17
							-10:1I,-7:25D	1		Other	8		1:6D	1		-2:32I	7
							-10:1I,-8:25D	1					-9:8D	1		-2:13I,4:4I	7
							-9:1D,1:23D	1					-2:8D	1		-2:13I,4:19I	6
							-8:20D	1					-16:1D,6:1D	1		3:32I	4
							-6:1D,1:5D	1					-6:1D	1		3:1D	3
							-9:20D	1					Other	1828		-1:22I,3:10I	3
							-10:16D	1								-2:23I,4:9I	3
							Other	29								4:32I	3
																-6:1D	3
																-2:23I,1:9I	3
																4:1D	3
																-2:7I,5:25I	3
																2:1D	2
																1:1D	2
																4:17I	2
																1:1I	1
																-1:1D,6:33I	1
																-2:30I,5:2I	1
																-2:31I,5:1I	1
																-6:1D,1:33I	1
																-1:1D,5:33I	1
																-6:1D,-2:8I,1:25I	1
																-2:13I,5:19I	1
																1:6D	1
																Other	86

## Sheet: Fig3 Y-Cas9 Atm MiSeq
SAMPLE ID	mutation efficiency	read count		9.1A			9.1B			10.1A			10.1B			10.1C			10.1D			11.1A			11.1B			11.1C			4.1A			4.1B			4.1C			4.1D			4.1E			6.1A			6.1B
JTGL9.1A	99.9	18773		NIC283A5901			NIC283A5902			NIC283A5910			NIC283A5911			NIC283A5912			NIC283A5913			NIC283A5918			NIC283A5919			NIC283A5920			NIC283A5925			NIC283A5926			NIC283A5927			NIC283A5928			NIC283A5929			NIC283A5933			NIC283A5934
JTGL9.1B	99.97	21063		no variant	4		SNV:-2A	1		no variant	2		no variant	3		no variant	1		no variant	26		no variant	1		no variant	2		no variant	1973		no variant	5416		no variant	1		no variant	3		no variant	2		no variant	2		SNV:4G	1		no variant
JTGL10.1A	99.95	21589		SNV:4C	3		SNV:-1A,-2A	1		SNV:6T,5T,3T	3		SNV:6A,2C	2		SNV:1A	1		SNV:1A	3855		SNV:-2G,-5A,-7T	1		SNV:6A,4G,3A,2C,1A,-1C	3		SNV:-2G	7		SNV:-2A	27		SNV:4C	1		SNV:-1A,-2G,-3T,-5G,-6T,-7G,-8A	2		SNV:4G,2C,-1C	3		SNV:2T,1T,-5C	1		3:2D	13221		SNV:5C,4T,1G
JTGL10.1B	99.9	10273		SNV:4C,1A	2		SNV:-2C,-5G	1		SNV:6T,5T	1		SNV:4G,2C	1		SNV:4C	1		SNV:1A,-8A	19		SNV:2C,-1C	1		SNV:6A,-1C	2		SNV:-2A	7		SNV:2C	23		SNV:3A,1T	1		SNV:2C	2		SNV:2C	2		SNV:-1T,-2A,-7G	1		-13:13D	11689		SNV:4G,2C
JTGL10.1C	99.99	25440		SNV:1A	2		SNV:4G	1		SNV:1A	1		SNV:6A,2C,1A,-1C	1		1:6D	12917		SNV:1A,-2G	6		SNV:-2G,-4C,-5A	1		SNV:1G	1		SNV:1T	6		SNV:-8A	15		1:6D	4248		SNV:4C,2C	2		SNV:-1C	1		-24:26D	12117		-18:13D	21		SNV:1A,-5C,-6C,-8T
JTGL10.1D	85.26	26969		SNV:4T,-2A,-3C	1		SNV:2C	1		SNV:6A,4C,1G	1		SNV:4G,1A	1		-8:9D	12474		SNV:4C,1A	5		SNV:-1T,-2G	1		SNV:2C,-1C	1		SNV:-2C	4		SNV:-2G	15		1:1I	4115		SNV:2C,1A,-1T,-2A	1		SNV:4G	1		1:23D	6435		4:2D	6		SNV:-2G,-5G,-8C
JTGL11.1A	99.96	25339		SNV:6T	1		SNV:2C,1A	1		SNV:6T,1A	1		SNV:4G,2C,1A	1		-7:9D	11		SNV:1G	5		SNV:4G,-1C	1		SNV:-4T,-8C	1		SNV:2C	3		SNV:-5C	11		-2:2D	3097		SNV:5A,3A	1		SNV:6C,5A,3T,1G	1		-2:8D	2368		-1:2D	4		SNV:-1C,-2A,-3A,-6A,-8A
JTGL11.1B	99.93	16353		SNV:-1T,-2A,-3C	1		SNV:6A,4G	1		SNV:6T,4C,1A	1		SNV:2C,-5C	1		4:6D	8		SNV:1A,-5G	5		SNV:-2G,-5A	1		SNV:-8C	1		SNV:-8A	2		SNV:1A	11		-1:1D	2733		SNV:-5G,-7G	1		SNV:6A,4G,1G	1		-23:26D	38		-5:13D	4		SNV:5C,1G
JTGL11.1C	92.16	26106		SNV:-1T,-2A	1		-8:9D	5248		SNV:6T,5T,1A	1		-13:13D	4232		-10:9D	4		SNV:6T,1A	4		SNV:6A,4G,2C,-1C	1		SNV:4G,1G	1		SNV:-1T	2		SNV:-2C	10		-1:7D	9		SNV:2C,1A	1		SNV:3A,2C,-1C	1		3:23D	16		-6:13D	4		SNV:4T
JTGL4.1A	73.7	21565		SNV:3T,-2A,-3C	1		-1:2D	4150		5:2I,7:5D	7235		-1:1D	4201		-6:9D	4		SNV:1A,-2A	3		SNV:3A,1G,-2C	1		-1:1D	13621		SNV:2G	2		SNV:4C	9		-4:2D	4		SNV:4G,2C,-1C	1		-1:1D	15548		-6:23D	6		-12:13D	4		-8:9D
JTGL4.1B	99.98	14233		SNV:5C,-2A	1		-1:1D	4107		4:28I	7185		1:1D	1778		-2:6D	3		SNV:2G,1A	3		-1:1D	11015		2:1D	2693		SNV:4C,1A	2		SNV:-5G	8		-2:1D	4		SNV:1A	1		-3:14D	2555		-21:26D	4		-18:1D,3:2D	1		4:3I,6:1D
JTGL4.1C	99.92	23362		SNV:1A,-2A	1		1:1D	4032		1:6D	7034		-18:13D	10		-4:6D	2		SNV:3T,1A	3		-4:4D	5960		1:1D	6		SNV:1A,-8T	2		SNV:-1T	5		3:2D	3		SNV:6A,4G,2C	1		2:1D	2464		-19:26D	4		-1:13D	1		1:1D
JTGL4.1D	99.94	21183		1:6D	9369		-1:13D	3469		5:28I	14		-12:13D	7		7:6D	2		SNV:1A,-2G,-5G	2		-6:6D	4604		4:1D	5		SNV:-5C	2		SNV:-5A	4		-2:6D	3		SNV:5A	1		1:5D,7:2I	509		-7:26D	4		-9:13D	1		-1:1D
JTGL4.1E	99.98	24944		-3:3D,3:9I	9277		-7:9D	8		5:2I,8:5D	12		2:1D	6		-5:9D	2		SNV:1A,-5A	2		1:2I	3448		-2:1D	2		SNV:4C	2		SNV:5A	4		-9:1D,1:1I	2		SNV:4G,2C,1A	1		-1:14D	9		-13:26D	4		2:7D	1		4:2I
JTGL6.1A	100	24966		-2:6D	22		-4:2D	6		8:3D	11		-2:1D	5		-2:7D	1		SNV:2C,1A	2		1:1D	206		-22:1D,-1:1D	2		SNV:1A	2		SNV:-7C	4		4:6D	2		1:1I	12320		1:1D	8		-8:9D	3		-10:13D	1		2:1D
JTGL6.1B	99.95	23887		-3:4I,3:2I	18		2:1D	6		1:3D	9		3:1D	3		-6:6D	1		SNV:1A,-5C	2		2:1D	20		8:1D	2		SNV:4G,-1C,-2G,-3T	2		SNV:5T	3		-2:4D	1		-1:1D	10985		4:1D	8		-8:26D	3		2:13D	1		5:2I
JTGL6.1C	99.97	30509		-3:3D,6:9I	11		3:1D	4		1:24I,4:4I	8		-6:13D	3		-13:9D	1		SNV:4T,1A	2		-3:4D	15		3:1D	2		SNV:6C	1		SNV:-6T	3		-8:2I,1:1D	1		2:1D	6		3:1D	3		5:23D	3		-1:1D,6:1D	1		8:2I
JTGL6.1D	99.93	32336		4:6D	5		2:13D	3		4:6D	6		-10:13D	2		-3:6D	1		SNV:1A,-2C	2		-9:7D,1:1I	12		-10:1D	1		SNV:4C,-2G,-3A,-4C,-5A	1		SNV:6T,-5C	3		1:1D	1		1:1D	5		-2:1D	2		-3:24D	1		3:3D	1		3:2I
JTGL1.1a	99.39	33096		-7:3D,3:9I	4		-2:9D	3		6:3D	6		-13:13D,4:1D	1		-16:2I,-15:1D,-10:10D	1		SNV:1A,-7G	2		-5:6D	8		3:2D	1		SNV:6C,2C	1		SNV:-2G,-3A,-5A	3		-5:1D,-1:1D	1		4:1D	3		-1:3D	2		3:2D	1		-2:1D	1		-7:9D
JTGL1.1b	51.8	42319		-3:4I,2:2I	4		-4:13D	2		6:6D	4		-18:14D	1		6:6D	1		SNV:4G,2C,1A	1		4:1D	6		1:6D	1		SNV:-7C	1		SNV:-4A	2		2:1D	1		4:1I	3		-1:2D,3:1I	1		-1:13D	1		Other	3		1:2I
JTGL2.1a	99.3	35931		-3:6D	4		-6:9D	2		-2:6D	3		-9:3D,1:2I	1		-2:9D	1		SNV:5T,3T,1A	1		4:2I	5		-2:2D	1		SNV:1G	1		SNV:3T,1A,-1C,-2A	2		-6:1I	1		2:1I	2		-5:1D	1		-11:26D	1					4:3I,8:1D
JTGL2.1b	77.96	34552		6:6D	4		-2:3D,4:1I	2		4:28I,8:1D	2		-13:2D,-7:11D	1		8:6D	1		SNV:1A,-4T	1		3:1D	3		6:1D	1		SNV:6T,3T	1		SNV:-4T	2		4:1I,7:7D	1		-1:1I	2		-9:14D	1		5:8D	1					-6:3I,-1:1D
				-2:3D,3:9I	3		-5:9D	2		4:27I	2		-13:5D,-5:8D	1		-3:9D	1		SNV:1A,-6T,-8T	1		-3:6D	3		-1:1D,4:5D	1		SNV:2C,1A	1		SNV:5A,4T,3A,-1C,-2A	2		4:2D	1		3:1I	2		-8:1D	1		7:8D	1					-2:9D
				-3:4I,4:2I	2		4:2D	2		5:5D	2		-8:1D	1		3:9D	1		SNV:1A,-2G,-5A	1		-2:4D	3		-1:1D,5:1I	1		SNV:3T	1		SNV:-2G,-5A	2		3:1I	1		1:1D,5:2I	2		-8:9D,7:5D	1		4:26D	1					4:1D
				-4:6D	2		-3:9D	2		4:4I,7:24I	2		-3:1D	1					SNV:1A,-2G,-8T	1		-2:2D	2		Other	1		SNV:3G,-2A	1		SNV:6T,5T	2		2:1I	1		-12:1D,1:1I	1		2:2I,4:5D	1		-14:26D	1					7:2I
				-3:3D,5:9I	2		4:1D	2		6:1I,8:4D	2		2:13D	1					SNV:1A,-3A	1		-2:6D	2					SNV:5T,2C,-5A,-6C	1		SNV:2G	2					4:10I	1		1:3D	1		-2:26D	1					-1:1D,8:1D
				-2:9I,1:3D	1		3:2D	1		4:14I,7:14I	2		-4:13D	1					SNV:5T,1A	1		5:2I	2					SNV:6T,5T,2C,-1T,-4C,-5C	1		SNV:6T,3T	2					-2:1D	1		-5:14D	1		-1:1D	1					-8:11D
				-3:4I,-1:2I	1		-10:2D	1		6:1I,7:4D	2		3:2D	1					SNV:2T,1T,-3T	1		8:1D	2					SNV:6T	1		SNV:2T	2					-6:6D	1		4:14D	1		Other	3925					-5:1D
				-4:4I,3:2I	1		-10:9D	1		1:7D	2		Other	6					SNV:6T	1		-22:1D,-6:6D	1					SNV:-2G,-5A	1		SNV:3G	2					-6:1D	1		-2:5D,7:2I	1								-10:9D
				-5:1D,3:7I	1		-2:8D	1		-3:11I,4:16I	1								SNV:6T,4C,1A	1		-8:6D	1					SNV:6T,-2G,-5A	1		SNV:4G,2C,1A	2					-7:1I	1		Other	53								-20:3D,1:2I
				-2:6I	1		-2:4I,1:6D	1		1:3D,6:1I,7:4D	1								SNV:4C,1A,-2G,-4C,-5A,-8T	1		-4:6D	1					SNV:6C,2G,-1C,-2A,-5G,-7C	1		SNV:6T	2					-16:2I,-9:2D,1:1D	1											-6:9D
				-3:5I,-1:1I	1		-2:3D,3:1I	1		-3:12I,4:16I	1								SNV:4G,1A,-2A	1		-1:1D,4:3I	1					SNV:-3A	1		SNV:3A	2					-8:3D,1:2I	1											-7:9D,7:1I
				1:4D,7:2D	1					-3:6D	1								SNV:6A,1A	1		6:1D	1					SNV:4G	1		SNV:-7G	2					8:1D	1											-3:9D
				-7:2D,-3:6I,4:2I	1					3:3D	1								SNV:2C,1A,-1T,-2A	1		-8:3D,5:2I	1					SNV:-2A,-5A	1		SNV:2T,-2A,-7G	2					6:1D	1											-5:9D
				-3:9I,1:3D	1					-2:3D	1								SNV:3G,2C	1		1:4D	1					SNV:5A	1		SNV:4T	2					-2:6D	1											-1:2D,7:1I
				-10:4D,-3:1I,3:9I	1					-1:3D	1								SNV:4T,1A,-7G	1		-5:4D	1					SNV:-2G,-3A	1		SNV:6A	2					1:1D,8:2I	1											4:1I,6:1I
				-1:3D,6:3D	1					-3:1D,5:3I,8:5D	1								SNV:1G,-2A	1		-1:4D	1					SNV:6T,-2G	1		SNV:-2A,-5G,-6A,-7C,-8A	1					Other	2											4:5D
				-2:8I,3:2D	1					1:1I,5:27I	1								SNV:2T,1A	1		-8:3D,1:2I	1					SNV:6C,-2C	1		SNV:3A,2C	1																	-18:4I,-16:4D,1:1D
				-3:2I,3:4I	1					-2:12I,4:16I	1								SNV:4G,1A	1		-9:2D,-4:4D	1					SNV:-5G,-7G	1		SNV:1G	1																	6:1D
				-3:3D,3:3D	1					5:3I,7:6D	1								SNV:5C,1A	1		-7:6D	1					SNV:-5G,-6A	1		SNV:4G,2C	1																	-1:1D,6:3I
				3:6I	1					1:24I,5:4I	1								SNV:1G,-1A	1		Other	2					SNV:2C,-1C,-2G,-3T	1		SNV:6A,4G	1																	Other
				-2:5D,8:1D	1					4:4I,6:24I	1								SNV:4T,1A,-1T,-7G	1								SNV:1G,-1C,-2C	1		SNV:1A,-6T	1
				5:6I	1					-1:10D	1								SNV:-2G,-3A,-4C,-5A,-8T	1								SNV:2C,1A,-2G	1		SNV:2C,-1C	1
				-2:8I,6:2D	1					1:24I,6:4I	1								SNV:3A,1A	1								SNV:3A,-1C	1		SNV:-1C	1
				-3:3D,8:9I	1					1:12I,4:2I,6:13I	1								SNV:6T,-1T	1								SNV:-1C,-2G	1		SNV:4C,3T	1
				-3:3D,7:9I	1					6:28I	1								SNV:6T,-5A	1								-3:1D	14940		SNV:-7T	1
				-4:5I,3:1I	1					4:13I,8:15I	1								SNV:4C,1A,-5A	1								-5:10D	3912		SNV:-2A,-5A	1
				1:1D	1					1:1I,8:4D	1								-5:6D	13723								-8:8D	3037		SNV:-2G,-5G	1
				-5:4D,1:1I,3:9I	1					1:2I,8:5D	1								-1:13D	9223								-7:7D	2104		SNV:5C,2T	1
				-3:13I,2:7D	1					-2:7I,1:10D	1								-3:6D	10								-2:1D	25		SNV:-2A,-5G,-7C	1
				1:5D	1					5:7D	1								-4:6D	8								-3:10D	6		SNV:6A,2T,-1T	1
				-2:5I,3:1I	1					-1:1D	1								2:13D	6								-4:10D	5		SNV:-2A,-5G	1
				Other	2					3:13D	1								3:13D	3								-5:1D	5		SNV:-1A	1
										Other	11								-8:6D	2								-5:8D	5		SNV:2G,-1C,-2A,-5G	1
																			6:6D	2								-6:8D	5		SNV:2T,-1T	1
																			-1:2D	1								-1:1D	2		SNV:3T,-5C	1
																			-6:6D	1								-13:1I,-7:9D	1		SNV:-1A,-5A,-8C	1
																			1:6D	1								5:2I,7:5D	1		SNV:-2G,-3T	1
																			4:6D	1								-9:8D	1		SNV:1T	1
																			-21:1I,-16:3D,-8:1D,-2:3D	1								-11:7D	1		SNV:6T,2C	1
																			7:6D	1								-6:7D	1		SNV:5T,3T	1
																			-9:6D	1								-2:7D	1		SNV:6T,-5A	1
																			-5:9D	1								-5:7D	1		SNV:3A,-1C	1
																			-5:9D,8:4D	1								2:1D	1		SNV:6T,5T,-1T	1
																			5:2I,7:2D	1								6:1D	1		SNV:4C,2C	1
																			-12:3D,1:10D	1								-8:9D	1		SNV:6C,5T	1
																			-2:6D	1								-2:10D	1		SNV:2C,-1C,-2G	1
																			-5:6D,6:7D	1								Other	2		SNV:1G,-2G	1
																			-4:6D,6:7D	1											SNV:4T,-1A,-2G	1
																			Other	2											SNV:2C,-2A	1
																															SNV:1T,-2C	1
																															SNV:6C,-2A,-7C	1
																															SNV:2G,-2A	1
																															SNV:6T,3T,-1T,-5C,-6A	1
																															SNV:4C,1A	1
																															SNV:6T,4C,-3A	1
																															SNV:-2G,-5A,-8T	1
																															SNV:3A,1A	1
																															SNV:5A,-2A	1
																															SNV:4T,-1C	1
																															SNV:6T,5T,-5C	1
																															SNV:4T,-1T,-2A,-7G,-8T	1
																															SNV:5T,-2A	1
																															SNV:5C,3A,-2C	1
																															SNV:5A,2C,1A	1
																															SNV:2T,-7G	1
																															SNV:5C,3T	1
																															SNV:3T	1
																															SNV:4T,-1C,-2A,-5G	1
																															SNV:6T,5T,-4C,-5C	1
																															SNV:3A,2G,-2A,-3C	1
																															SNV:1A,-3T	1
																															SNV:2G,-5C	1
																															SNV:-1T,-2C,-3T,-4T	1
																															SNV:4T,1G	1
																															SNV:-6C	1
																															SNV:6T,4C	1
																															SNV:2C,1G	1
																															SNV:4G,3A	1
																															SNV:4T,-2A	1
																															4:1I	10319
																															2:1D	617
																															2:2I	412
																															-2:1D,2:2I	12
																															2:1I	11
																															1:2I	11
																															-1:2I	9
																															5:2I	8
																															-2:1D,1:3I	8
																															4:2I	6
																															3:1I	5
																															-2:3I,-1:1D	4
																															-2:5I,1:4D	2
																															-2:3D,5:4I	2
																															-2:1D,5:2I	2
																															-1:1I	2
																															1:1D	1
																															-1:2D,3:1I	1
																															-5:2D,1:1D,4:4I	1
																															-5:2I	1
																															-2:5I,-1:4D	1
																															-6:12I,-2:10D	1
																															-6:1I	1
																															3:1D	1
																															-5:1I,-1:1D	1
																															-2:2I	1
																															-2:2D,5:3I	1
																															-6:3I,-1:1D	1
																															-7:1I	1
																															-7:1D,2:2I	1
																															3:1D,6:2I	1
																															3:1D,5:2I	1
																															1:6D	1
																															-7:6D,2:1D,6:9I	1
																															3:2I	1
																															-2:6I,3:5D	1
																															6:1D	1
																															5:1I	1
																															-3:1D,1:3I	1
																															-4:1I,1:1I	1
																															-8:8D	1
																															Other	4438
[truncated: 13 more columns]

## Sheet: Supp Fig1 FACS MiSeq
FACS Repeat 1			FACS Repeat 2			FACS Repeat 3
Mut type	Mapped Reads		Mut type	Mapped Reads		Mut type	Mapped Reads
no variant	3367		no variant	56654		no variant	43488
SNV:3	110		SNV:2	447		SNV:-1	485
SNV:-1	71		SNV:-7	408		SNV:-7	401
SNV:4	55		SNV:-8	345		SNV:2	396
SNV:-8	27		SNV:4	342		SNV:1	350
SNV:-5	25		SNV:-5	326		SNV:-8	312
SNV:2	24		SNV:-3	278		SNV:-5	303
SNV:-7	23		SNV:-2	268		SNV:4	302
SNV:-2	22		SNV:-1	222		SNV:-3	189
SNV:-3	16		SNV:3	164		SNV:2,3	166
SNV:-1,1	7		SNV:-6	130		SNV:-2	157
SNV:-3,-2,-1	6		SNV:1	116		SNV:-4	107
SNV:1	6		SNV:-4	108		SNV:-6	98
SNV:3,4	5		SNV:5	91		SNV:3	92
SNV:5	4		SNV:3,5	14		SNV:5	62
SNV:-3,-2	4		SNV:-5,4	9		SNV:-3,-2,-1	46
SNV:-4	4		SNV:-6,-4	9		SNV:1,2,3	26
SNV:-1,3	2		SNV:-3,4	8		SNV:1,4	14
SNV:-7,2	2		SNV:-8,4	7		SNV:-7,4	11
SNV:-6	2		SNV:3,4	6		SNV:-1,2	10
SNV:2,3	1		SNV:-4,3	5		SNV:1,3	8
SNV:-8,-5	1		SNV:2,4	5		SNV:-7,1	7
SNV:-6,3	1		SNV:2,3	5		SNV:1,2	7
SNV:2,4	1		SNV:1,4	5		SNV:-6,-1	6
SNV:-7,-5	1		SNV:-6,4	5		SNV:2,4	6
SNV:-8,-3,4	1		SNV:-5,-2	4		SNV:-7,2	6
SNV:-2,-1	1		SNV:-4,4	4		SNV:-5,4	6
SNV:-8,-1	1		SNV:-7,-4	4		SNV:-7,-4	6
SNV:-8,3	1		SNV:-8,-5	4		SNV:-7,3	5
SNV:-2,3	1		SNV:-7,4	4		SNV:-1,1	5
SNV:-3,3	1		SNV:-4,-3	4		SNV:-7,-2	5
SNV:-5,3	1		SNV:-8,-3	4		SNV:-5,1	5
SNV:-7,4	1		SNV:-5,2	4		SNV:-7,-6	5
-1:1I	1232		SNV:-7,1	4		SNV:-6,4	5
-1:2D	1169		SNV:-7,-2	4		SNV:-7,-1	5
1:1D	1074		SNV:-8,-4	4		SNV:-6,2	5
-1:1D	980		SNV:2,5	3		SNV:-8,-7	5
-2:2D	674		SNV:-3,3	3		SNV:-1,4	5
-3:3D	623		SNV:-2,4	3		SNV:-6,1	5
-6:14D	465		SNV:-8,-5,-4	3		SNV:-8,-4	4
-5:12D	329		SNV:-7,-6	3		SNV:-8,-1	4
1:1I	282		SNV:-7,-5	3		SNV:-5,-1	4
-9:11D	263		SNV:-2,2	3		SNV:-3,-1	4
-1:3D	261		SNV:-7,2	3		SNV:2,3,4	4
-2:5D	240		SNV:1,5	3		SNV:-5,2	4
-3:1D	225		SNV:-3,1	2		SNV:-8,1	3
-9:9D	209		SNV:-8,-2	2		SNV:-8,4	3
-5:4D	188		SNV:-3,-2	2		SNV:-3,1	3
1:4D	148		SNV:-1,3	2		SNV:-6,-4	3
-3:1I	147		SNV:-4,-2	2		SNV:-4,-2	3
1:3D	140		SNV:-5,-2,4	2		SNV:-6,-3	3
-7:7D	111		SNV:-5,-4,-3	2		SNV:-8,-2	3
-3:2D	100		SNV:-2,3,5	2		SNV:-7,-5	3
-1:4D	96		SNV:-5,5	2		SNV:-6,-5	3
-2:3D	83		SNV:-4,3,4	2		SNV:-4,2	3
-9:14D	81		SNV:-6,-4,-2,4	2		SNV:-3,4	3
-3:19D	80		SNV:-2,3	2		SNV:-8,2	3
-2:4D	79		SNV:-5,-4	2		SNV:-2,-1	3
-3:6D	77		SNV:-5,3,5	2		SNV:-1,3	3
-7:19D	77		SNV:-6,-5	2		SNV:-7,-4,1	2
-10:13D	75		SNV:-7,3	2		SNV:1,2,4	2
-2:14D	72		SNV:4,5	2		SNV:-7,2,3	2
-6:6D	66		SNV:-5,3,4	2		SNV:-1,2,3	2
-5:6D	62		SNV:1,3	2		SNV:-6,2,3	2
-4:3D	55		SNV:-1,2	2		SNV:-4,-1	2
-14:21D	55		SNV:-3,5	2		SNV:-6,-2	2
-8:5D	51		SNV:-5,-3	2		SNV:-3,-2	2
2:3D	50		SNV:-5,1	2		SNV:-2,2	2
-2:11D	44		SNV:-8,-6	2		SNV:-7,-6,-5,2	2
-1:10D	43		SNV:-1,4	2		SNV:-2,4	2
-6:26D	43		SNV:-5,3	2		SNV:-6,-1,4	2
-16:20D	43		SNV:-5,-1	1		SNV:-8,-3	2
-8:8D	40		SNV:-7,-3	1		SNV:-5,-2	2
-1:7D	38		SNV:-4,-1	1		SNV:-5,2,3	2
-8:18D	37		SNV:-7,-5,-4,-2	1		SNV:-8,3	2
-5:5D	37		SNV:1,2,3,5	1		SNV:-2,3	2
-4:9D	34		SNV:-4,-3,-2	1		SNV:-6,-4,4	2
-8:20D	33		SNV:-6,-1	1		SNV:-5,-4	2
-10:8D	32		SNV:-6,-5,-1,3,5	1		SNV:-4,1	2
-10:9D	32		SNV:-6,5	1		SNV:-3,3	2
-4:5D	31		SNV:-2,1,4	1		SNV:-7,-6,2	2
-12:12D	31		SNV:-8,-4,-3	1		SNV:-4,4	2
-8:6D	31		SNV:-7,-3,4	1		SNV:-5,-3	1
-3:20D	29		SNV:-7,2,3,4	1		SNV:-2,2,3	1
-2:9D	29		SNV:-5,-1,2,3,5	1		SNV:3,4	1
1:6D	29		SNV:-6,-2	1		SNV:-7,-6,4	1
-1:2I	29		SNV:-3,2	1		SNV:-8,-6,1	1
1:5D	28		SNV:1,2	1		SNV:1,2,3,4,5	1
-1:9D	28		SNV:-5,-2,3	1		SNV:-8,-6,-4,4	1
-8:25D	28		SNV:-2,2,4	1		SNV:-4,-3	1
-11:19D	27		SNV:-5,2,5	1		SNV:-6,-3,5	1
-6:8D	27		SNV:-7,-5,4	1		SNV:-6,1,2	1
-10:27D	27		SNV:-3,-1,1,2,5	1		SNV:-5,3	1
-8:7D	26		SNV:-7,5	1		SNV:-2,4,5	1
-3:5D	26		SNV:-7,-4,-2	1		SNV:-8,2,3	1
-5:22D	26		SNV:-3,-1,3	1		SNV:-7,-4,4	1
-1:16D	25		SNV:-8,2	1		SNV:-8,-5	1
-5:13D	25		SNV:-5,-1,3	1		SNV:-4,2,4	1
-3:15D	25		SNV:-2,-1	1		SNV:-7,2,4	1
-7:23D	25		SNV:-8,3	1		SNV:-8,1,4	1
-1:8D	24		SNV:-8,-7	1		SNV:-7,-4,2	1
-8:24D	23		SNV:-7,-4,-3	1		SNV:-7,-1,2	1
-13:16D	23		SNV:-4,-2,4	1		SNV:3,5	1
1:11D	22		SNV:-6,3	1		SNV:-7,-3	1
-12:21D	21		SNV:-6,-5,2,5	1		SNV:-5,-3,-2,-1	1
-14:22D	20		SNV:-3,-2,1	1		SNV:-8,5	1
-2:7D	20		SNV:-4,2	1		SNV:-7,-2,3,4	1
-1:15D	20		SNV:-6,-4,-3	1		SNV:-3,2,3	1
-3:31D	20		SNV:-4,5	1		SNV:-2,1	1
1:23D	20		SNV:-6,2	1		SNV:-7,-2,1	1
-2:2I	20		SNV:-7,-5,-2,2,4	1		SNV:1,3,5	1
-2:10D	19		SNV:-2,1	1		SNV:-4,1,4	1
-3:8D	19		SNV:-4,2,4	1		SNV:-6,-3,-2	1
-17:19D	19		SNV:-3,-2,2,5	1		SNV:-7,-4,2,4	1
-3:2I	19		SNV:3,4,5	1		SNV:-7,-6,-4	1
-3:10D	18		SNV:-8,-6,-4,4	1		SNV:-8,-7,-4,1,4	1
-4:1D	18		SNV:-6,2,3,5	1		SNV:-8,-7,4	1
-1:6D	17		SNV:-1,5	1		SNV:-7,-6,2,3	1
1:2I	17		SNV:-8,-5,5	1		SNV:-8,-4,4	1
-1:3I	17		SNV:-8,-3,2	1		SNV:-5,-1,2	1
-3:7D	16		SNV:-3,4,5	1		SNV:-7,-6,-2	1
-7:9D	16		SNV:-7,-5,2	1		SNV:-4,-3,1	1
-17:1D	16		SNV:-6,-4,1,4	1		SNV:-4,-3,4	1
-2:30D	16		SNV:-7,-6,-4,-1	1		SNV:-5,-1,4	1
-6:30D	15		SNV:2,3,5	1		SNV:-4,3	1
-12:22D	15		SNV:-8,3,4	1		SNV:-8,1,2,3	1
1:9D	15		SNV:-7,-1	1		SNV:-1,1,2	1
-12:17D	15		SNV:-6,-2,3	1		SNV:-7,2,3,4	1
-13:5D,-2:4D	15		SNV:-8,-6,-4	1		SNV:-7,4,5	1
-7:28D	14		SNV:-6,-3	1		SNV:1,5	1
-9:2I,-7:7D,3:1D	14		SNV:-5,1,3,5	1		SNV:-2,1,2,4	1
-3:4D,4:1I	13		SNV:1,4,5	1		SNV:-6,-3,3	1
-7:16D	13		SNV:-7,-6,-5,-4,-2,4	1		SNV:-7,1,2	1
-2:8D	13		SNV:-7,-3,-2,4	1		SNV:-8,-7,-6,-2,2	1
-11:13D	12		SNV:-5,2,4,5	1		SNV:-8,-7,2,3,5	1
-2:3I,3:2I	12		SNV:-6,-3,2,3	1		SNV:-3,2,4	1
-3:4D,5:1D	11		SNV:-5,1,2	1		SNV:-7,1,3	1
-14:24D	11		-1:1I	4531		SNV:-4,1,2,3	1
-4:2D	11		-1:2D	3016		SNV:-6,-2,-1	1
-12:23D	10		1:1D	2202		SNV:-8,-6	1
-5:7D	10		-6:14D	1178		SNV:-7,-3,4	1
-12:14D	10		-5:12D	1025		SNV:-4,2,3	1
23:1D	10		-3:1I	879		SNV:-8,-7,-5,4	1
-6:2D	10		-1:1D	824		SNV:-8,-3,3	1
17:1D	10		-2:2D	822		SNV:-8,-6,-2,5	1
-7:22D	10		1:1I	658		SNV:-6,-3,2	1
-7:15D	10		-5:4D	573		SNV:-8,-7,4,5	1
-1:3I,9:9I	10		-3:1D	523		SNV:-7,5	1
-3:3I	10		-5:5D	522		SNV:-8,-3,5	1
-1:12D	9		1:3D	501		SNV:-1,1,2,3	1
1:1D,5:1D	9		-2:5D	479		SNV:-6,-4,1	1
-11:24D	9		-5:6D	450		SNV:-2,2,4	1
-8:30D	9		-3:6D	405		SNV:-7,-6,3	1
1:1D,8:12D	9		-11:11D	384		SNV:-6,-5,5	1
-3:8I,3:6I	9		-9:11D	371		SNV:-8,-5,-3,-1	1
-11:11D	8		-3:3I	367		SNV:-8,-7,-6,-5	1
-2:2I,-1:3D	8		-10:13D	360		SNV:-3,5	1
-6:7D	8		1:17D	322		SNV:-5,-4,3	1
-16:9D,-1:1D	8		-2:2I	322		-1:1I	8455
-11:10D	8		-12:13D	292		1:1D	4679
4:1I	8		-2:7D	280		-1:2D	4084
-17:1D,-1:1D	7		-1:3D	268		-1:1D	3448
-1:11D	6		1:11D	256		-6:14D	2612
-11:23D	6		-1:4D	220		-2:2D	2264
-3:4D	6		-1:7D	213		1:1I	1512
-6:16D	6		-14:22D	210		-3:1D	940
-19:19D	6		-3:2D	202		-3:1I	927
-9:12D	6		-15:15D	192		-9:11D	717
-1:28D	6		-2:4D	187		-14:21D	688
-4:1I	6		-6:26D	171		-9:9D	649
-1:17D	5		1:5D	166		-1:3D	609
5:1D	5		-8:22D	147		-5:4D	532
-17:1D,-1:1I	5		-14:21D	141		-5:12D	494
2:1D	4		-3:3D	137		-3:3D	428
-1:2D,17:1D	4		-17:19D	131		-16:20D	396
-7:1I,-6:9D	4		-13:16D	127		-1:2I	374
-2:3I	4		1:4D	123		-8:5D	348
1:37I	4		-3:6I,1:9I,3:1D	123		-10:13D	347
-1:1I,17:1D	4		-3:2I	119		-17:19D	319
1:27I	4		-10:22D	118		-3:2I	283
-1:1D,17:1D	3		-17:1D	116		-9:14D	244
-17:1D,-3:3D	3		-5:1I,-3:3D	113		-2:4D	228
-1:3D,23:1D	3		-6:1I,-2:7D	106		-7:19D	222
-17:1D,-1:2D	3		-3:19D	96		1:3D	207
-17:1D,1:1D	3		-8:7D	95		-10:27D	205
-4:7D	3		-2:3D	90		-8:6D	189
-3:17I,-1:3D	3		-1:33D	78		-2:3D	187
-2:18D	2		-6:6D	77		-1:7D	179
-30:2D	2		-7:19D	74		-1:4D	178
1:1D,23:1D	2		23:1D	71		-1:10D	176
-17:1D,-1:3D	2		17:1D	70		-1:8D	164
-8:4D	2		-1:2I	70		1:4D	158
-1:1D,23:1D	2		-2:14D	68		-16:16D	155
2:9D	2		-2:1I	68		-14:22D	154
-33:1D	2		-4:28D	66		-12:14D	152
-6:3D	2		-19:19D	62		-8:20D	149
-6:1D,-3:1D	2		-3:6I,-1:8D	56		-2:2I	148
-36:2D,-4:3D	2		1:18D	48		-9:4D	140
-37:1D,-9:11D	2		2:17D	37		-17:1D	126
-14:8D,-3:2D	2		-26:1D	26		17:1D	123
-5:3D	2		-35:1D	23		-9:23D	122
-10:11D	2		-34:1D	21		-7:9D	121
-5:11D	2		5:1D	21		-15:19D	120
-17:1D,1:4D	2		-1:8D	17		2:3D	118
-6:14D,23:1D	2		-29:1D	17		1:11D	115
-17:1D,-3:1I	2		-17:1D,-1:1I	15		-7:23D	107
-37:1D,-1:1I	2		-36:2D	14		-7:7D	104
2:5I	2		-4:1I	14		-2:2I,-1:3D	100
-26:1D	1		-7:21D	13		-3:6D	97
-16:4D,-8:16D	1		-25:1D	13		-14:16D	91
-26:1D,1:1D	1		-33:1D	13		23:1D	81
-3:2D,17:1D	1		2:1D	13		1:5D	80
-17:1D,-3:20D	1		-27:1D	12		-2:5D	80
-17:1D,-3:1D	1		-17:1D,-5:12D	11		-5:7D	80
-25:1D,-5:6D	1		-1:12I,3:2I	11		2:1D	80
-17:1D,-8:18D	1		-32:1D	10		-12:17D	78
-11:21D	1		-11:13D	10		1:3I	78
-37:1D,-2:11D	1		-30:1D	9		-7:12D	73
-31:1D,-1:2D	1		-24:1D	8		-3:13I,1:1D	72
-10:13D,17:1D	1		-31:1D	7		-1:12D	71
-29:1I,-2:2D	1		-17:1D,-1:2D	7		-3:20D	66
-17:1D,-2:2D	1		-34:1I	7		-9:9D,4:1I	58
-1:4D,5:1I	1		-29:1I	7		-8:7D	54
-3:7D,23:1D	1		-1:2D,17:1D	6		1:18D	52
-9:11D,8:4I	1		-17:1D,-2:2D	6		-4:1I	49
-31:1D,-2:4D	1		-18:1D	6		-3:5D	47
-7:14D	1		-7:14D	5		-4:1D	41
-5:9D	1		1:2I	5		-3:2D	34
-30:1D,-3:1D	1		-25:1I	5		-2:1I	31
-34:1D	1		-35:3D	4		-11:13D	30
-32:1I,-1:15D	1		-5:12D,17:1D	4		3:1I	29
-34:1D,-1:1D	1		1:1D,17:1D	4		-4:5D	26
-2:5D,23:1D	1		-8:1I,-2:7D	4		12:1D	24
-26:1D,-9:14D	1		-17:1D,-5:4D	4		-7:14D	23
-18:1D,-3:1D	1		-23:1D	4		-7:10D	22
-7:12D,11:5I	1		3:2D	4		-4:3D	21
-28:2D,-1:2D	1		-1:1I,17:1D	4		-32:1D	21
-2:2D,17:1D	1		-1:3I	4		-35:1D	17
-9:9D,23:1D	1		-17:1D,-10:13D	3		-29:1D	17
-32:1I,-6:14D	1		-31:2D	3		-24:1D	15
-17:1D,-1:4D	1		-37:1D,-2:2D	3		-6:6D	15
-5:12D,23:1D	1		-5:5D,17:1D	3		-17:1D,-1:1I	15
-3:3D,23:1D	1		1:1D,23:1D	3		-1:1I,17:1D	15
-1:2D,23:1D	1		-4:2D	3		-3:10D	14
-3:3D,17:1D	1		-9:11D,23:1D	3		-25:1D	13
-5:6D,23:1D	1		7:1D	3		-26:1D	13
-25:1D	1		-24:1D,-1:2D	3		-27:1D	10
-2:2D,23:1D	1		-27:2D	3		-29:1D,-1:1I	9
1:17D	1		-33:3D	3		-30:1D	9
-37:1D,-12:12D	1		-1:2D,23:1D	3		-2:2D,23:1D	8
-36:2D,-9:9D	1		-27:1D,-1:1I	3		-17:1D,-1:2D	8
-17:1D,-6:14D	1		-1:6D	3		-34:1D	8
-9:12D,7:1D	1		1:3I	3		5:1D	7
-6:16D,23:1D	1		-1:1I,23:1D	3		-17:1D,1:1D	7
-35:1D,-1:2D	1		-17:1D,1:1I	3		-33:1D	6
-10:20D	1		-17:1D,-3:3I	3		-29:1D,-1:1D	6
-26:1D,-10:13D	1		-1:1D,5:1D	2		7:1D	6
-8:23D	1		-30:3D	2		-1:3D,17:1D	5
-3:1D,23:1D	1		-6:1D	2		-17:1D,-1:1D	5
-32:1I,-8:5D	1		-2:7D,17:1D	2		-1:1D,23:1D	5
-13:1D,-10:4D,-2:4D	1		-26:1D,-1:2D	2		-1:2D,23:1D	5
-3:15D,17:1D	1		-12:1D	2		-6:14D,23:1D	5
-5:10D	1		-37:1D,-1:2D	2		3:2D	5
-15:11D,-2:7D	1		-30:2D	2		-31:1D	5
-29:1D	1		-37:1D,-3:2D	2		1:1D,17:1D	5
2:23D	1		-8:1D	2		-26:1D,-1:1I	5
-26:1D,-1:1D	1		-8:6D	2		-32:1I	5
-31:1D,-2:2D	1		-8:5D	2		-29:1I	5
15:1D	1		-26:1D,1:17D	2		-35:1D,-1:1I	5
1:9D,17:1D	1		-1:3D,5:1D	2		-36:2D	5
-4:3D,1:1I	1		-17:1D,1:1D	2		-17:1D,-5:4D	4
-34:1I,1:6D	1		-17:1D,1:3D	2		-31:2D	4
-3:11D	1		-23:1D,-1:1I	2		-4:2D	4
-11:9D	1		-6:1I,-3:7D	2		-29:1D,-1:2D	4
-9:21D	1		-32:4D	2		-15:23D	4
-35:1D,-3:3D	1		-4:1I,-3:3D	2		-23:1D	4
-30:2D,-3:3D	1		-3:5D	2		2:1I	4
-5:8D	1		-34:1D,-1:2D	2		-26:1D,-2:2D	3
-37:1D,-3:4D,4:1I	1		-32:1D,-6:14D	2		-10:11D	3
-35:1D,-9:14D	1		-2:12D	2		-2:1I,-1:2D	3
-7:8D	1		-3:7D	2		-34:3D	3
-17:1D,-8:5D	1		-4:1D	2		-17:1D,-3:3D	3
-31:1D	1		-32:1I	2		-33:1D,1:1D	3
-27:1D,-2:2D	1		-29:1D,-1:1I	2		-2:2D,17:1D	3
-1:3D,17:1D	1		-3:1I,23:1D	2		-29:1D,1:1D	3
-33:1D,-3:1D	1		-26:1I	2		1:1D,23:1D	3
-17:1D,-4:9D	1		-37:1D	2		-20:1D	3
-27:1D	1		-32:1D,-1:1I	2		-17:1D,-2:2D	3
-1:2D,12:1D	1		-31:1I	2		-30:1D,-1:1I	3
-8:19D	1		1:1I,17:1D	2		14:1D	3
-17:1D,-1:16D	1		2:1I	2		-6:1D	3
1:1D,17:1D	1		-4:3I	2		7:1I	3
-32:1D,-9:14D	1		-14:13D	2		-36:2D,-1:1I	3
-34:1D,-1:2D	1		1:3D,7:1D	1		-37:1D,-1:1I	3
-32:1I	1		-31:2D,-9:11D	1		-10:13D,17:1D	2
21:1I	1		-33:1D,-3:1D	1		-36:2D,-1:2D	2
-17:1D,-2:2I	1		-13:13D	1		-8:4D,-1:1D	2
1:26I	1		1:17D,23:1D	1		-26:1D,-6:14D	2
-26:1D,-1:1I	1		-33:1D,-1:2D	1		-32:5D	2
-4:2I	1		-6:28D	1		-29:1D,-6:14D	2
-1:1I,23:1D	1		-24:1D,-6:14D	1		-34:1D,-1:1D	2
-20:5I	1		-18:1D,-2:5D	1		-25:1I,-1:2D	2
-32:1D	1		-27:1I,-1:2D	1		-31:1D,1:1D	2
1:1I,23:1D	1		-27:1D,-1:2D	1		-33:1D,-1:1D	2
-4:1I,17:1D	1		-36:2D,-1:2D	1		-23:1D,-1:2D	2
-20:4I,1:1D	1		-16:4D,-8:8D	1		-33:1D,-2:2D	2
-20:4I,-1:2D	1		-3:20D	1		-15:22D	2
-25:1D,-1:1I	1		-25:1D,-2:3D	1		-11:9D	2
-4:1D,-1:2I	1		-37:1D,-15:15D	1		-28:2D	2
2:2I	1		-24:1D,-3:6D	1		-1:1D,5:1D	2
-2:1I	1		-1:11D	1		-12:14D,23:1D	2
-31:1I,-1:1D	1		-16:16D	1		-17:1D,-9:9D,4:1I	2
Other	995		-17:1D,-6:14D	1		-5:1D	2
			12:2D	1		1:5D,17:1D	2
			-8:4D	1		15:1D	2
			-8:26D	1		-3:19D	2
			-29:1D,-1:2D	1		-26:1D,-1:1D	2
			-17:1D,-3:6D	1		-29:1D,-2:2D	2
			-17:1D,-5:1I,-3:3D	1		-18:1D	2
			-34:1D,-9:11D	1		-1:1I,23:1D	2
			-1:7D,23:1D	1		-25:1D,-1:2D	2
			-10:3D	1		-13:21D	2
			-12:13D,23:1D	1		-32:1I,-1:2D	2
			-17:1D,17:1D	1		-1:2D,17:1D	2
			-27:1D,1:1D	1		-37:1D,-1:10D	2
			-26:2D,-3:1I	1		-10:20D	2
			-17:19D,17:1D	1		22:1D	2
			-17:1D,-3:3D	1		2:7D	2
			-3:4D	1		-1:1D,17:1D	2
			-5:5D,23:1D	1		-32:1D,-1:1D	2
			-30:1D,1:11D	1		-1:4D,17:1D	2
			-31:1D,-5:12D	1		-1:1D,7:1D	2
			1:19D	1		-2:14D	2
			-30:1D,-1:2D	1		1:1I,17:1D	2
			-25:1I,1:11D	1		-29:1D,-1:2I	2
			-29:4D	1		-33:1D,-1:1I	2
			12:1D	1		-24:1D,-1:1I	2
			-10:11D	1		-29:1I,-1:1I	2
			-10:3D,-3:6D	1		-34:1D,-1:1I	2
			-32:3D	1		-34:1I	2
			-34:1D,-5:12D	1		-36:2D,-3:1I	2
			-26:1D,1:1D	1		-31:1D,-1:1I	2
			-35:1I,1:11D	1		-3:2D,4:1D	2
			1:3D,23:1D	1		-17:1D,1:1I	2
			-28:3D,-1:3D	1		-13:16D	2
			-33:3D,-5:12D	1		-29:1D,-9:9D	1
			-29:2D,-1:1I	1		-2:1I,-1:4D	1
			-30:1D,-8:22D	1		4:1D	1
			4:5D	1		2:10D	1
			-6:14D,17:1D	1		-33:1D,-9:9D	1
			-20:1D	1		-5:12D,17:1D	1
			-32:1I,-1:2D	1		-37:1D,-9:14D	1
			-32:1D,1:1D	1		-32:1D,-1:3D	1
			2:11D	1		-35:1D,1:5D	1
			-30:1D,-9:11D	1		-2:8D	1
			-29:1D,-2:2D	1		-2:2D,5:1D	1
			-6:14D,23:1D	1		-17:1D,23:1D	1
			-17:1D,1:11D	1		-24:1D,-1:2D	1
			-11:11D,23:1D	1		-30:1D,-1:1D	1
			-35:1D,-1:2D	1		-30:3D	1
			-17:1D,-2:4D	1		-2:2I,-1:3D,17:1D	1
			-24:1D,-6:6D	1		-37:1D,-1:2D	1
			-30:1D,-4:7D	1		-17:1D,-5:12D	1
			-26:1D,-1:1D	1		-32:3D,-1:2D	1
			-3:2D,23:1D	1		-27:1D,1:5D	1
			-6:1I,-2:7D,23:1D	1		-3:1D,23:1D	1
			-33:1D,-6:1I,-2:7D	1		-32:1D,17:1D	1
			-5:4D,23:1D	1		1:4D,17:1D	1
			-3:3D,23:1D	1		-31:1D,-1:1D	1
			-3:6I,-1:8D,17:1D	1		-5:6D	1
			-32:3D,2:3D	1		-32:1D,-3:1D	1
			-31:2D,1:17D	1		-3:4D	1
			-2:1I,-1:3D	1		-16:20D,17:1D	1
			-26:1I,-5:12D	1		-30:1D,-8:20D	1
			-17:1D,-2:5D	1		-30:2D,1:1D	1
			-29:1D,-8:22D	1		-30:1D,-5:4D	1
			-25:1D,-5:5D	1		2:3D,23:1D	1
			-34:1D,1:1D	1		-36:2D,-1:8D	1
			-13:11D	1		-26:1D,1:1D	1
			-1:1D,23:1D	1		-13:14D	1
			-34:1D,-1:1D	1		-32:3D,-1:1I	1
			-14:22D,17:1D	1		-35:1D,-1:2D	1
			-29:1D,-5:4D	1		-35:1D,-1:10D	1
			-34:1D,-6:14D	1		-34:1D,17:1D	1
			-17:1D,-8:22D	1		-23:1D,-6:14D	1
			-5:1I,-4:5D	1		-31:2D,-6:14D	1
			-25:1D,-3:3I	1		-24:1D,-9:14D	1
			-2:3I	1		-31:1D,-7:19D	1
			-17:1D,-2:2I	1		-36:2D,-3:6D	1
			-26:1D,-1:1I	1		-6:3I,-2:4D	1
			-13:21D	1		-17:1D,-6:14D	1
			-2:2I,7:1D	1		-17:1D,-3:6D	1
			-23:1D,1:1I	1		-37:1D,-6:14D	1
			9:1I	1		-32:1D,-1:2D	1
			-1:3D,21:3I	1		-12:14D,17:1D	1
			4:1I	1		-34:1D,-1:1D,23:1D	1
			6:2D	1		-24:1D,-1:1D	1
			-20:4I	1		-33:4D	1
			-3:1D,7:1D	1		-4:3I,-1:4D	1
			-34:1I,-1:1D	1		-35:1D,-2:2D	1
			-2:2I,17:1D	1		-17:1D,-7:10D	1
			7:2D	1		-32:1I,-9:11D	1
			-36:2D,-1:1I	1		-30:1D,-1:12D	1
			-17:1D,-3:1I	1		-30:1D,-8:5D	1
			-2:7D,23:1D	1		-33:1D,-9:11D	1
			-25:1D,-3:1I	1		-29:1D,-3:3D	1
			3:1I	1		-2:7D	1
			1:1D,7:2I	1		-5:5D	1
			-30:1I	1		-27:1D,-3:5D	1
			-8:1I	1		-3:1D,17:1D	1
			1:14D	1		-25:1D,1:1D	1
			7:1I	1		-5:1I,-2:3D	1
			-27:1I	1		-27:2D,-7:7D	1
			-34:3D,-2:2D	1		-17:1D,-8:6D	1
			-3:1I,17:1D	1		-30:1D,1:1D	1
			-35:3D,-1:1I	1		-29:2D,-5:12D	1
			8:2I	1		-30:1D,-2:3D	1
			-3:17I,1:3D	1		-1:4D,7:1D	1
			-33:1D,-3:1I	1		-29:1D,-8:8D	1
			1:1D,4:2I	1		-29:1D,-1:3D	1
			-10:1D	1		-8:23D	1
			-1:2I,23:1D	1		-17:1D,-9:9D	1
			1:6D	1		-1:2D,22:1D	1
			-1:1D,4:2I	1		-37:1D,-5:7D	1
			-34:1D,-1:1I	1		-12:13D	1
			-5:1I	1		-36:2D,-1:1D	1
			-33:1I	1		-30:1D,-1:3D	1
			-35:1D,23:1D	1		-28:2D,-1:1I	1
			-31:1D,-1:1I	1		-35:1D,-3:1D	1
			-33:1D,-1:1I	1		1:4D,23:1D	1
			-1:2I,17:2D	1		-9:11D,23:1D	1
			-27:1D,-3:1I	1		-25:1D,-2:2D	1
			-5:6I,1:9I,3:1D	1		-29:1I,-6:14D	1
			-26:1I,-1:1I	1		-29:1D,-2:3D	1
			1:1I,23:1D	1		-31:1D,-6:14D	1
			1:15I,3:1D	1		-17:19D,17:1D	1
			-26:1D,-3:1I	1		-32:4D,-1:1D	1
			-1:14I	1		-8:24D	1
			-29:1D,1:1I	1		-35:3D,-2:2D	1
			17:2D	1		-35:1D,-9:9D	1
			-9:12D	1		-2:5D,17:1D	1
			-5:7D	1		-27:2D,-1:2D	1
			-7:3D	1		-9:23D,23:1D	1
			-14:11D	1		-1:4D,5:1I	1
			-1:2D,21:1D	1		-35:1D,-7:9D	1
			9:1D	1		-35:3D	1
			-29:2D	1		-4:1D,2:1D	1
			Other	544		-4:1I,-1:4D	1
						4:5D	1
						-27:1D,-8:20D	1
						-24:1D,-7:10D	1
						-24:1D,-6:14D	1
						-33:1D,-9:14D	1
						-27:2D,1:1D	1
						-6:12D	1
						-34:1I,-5:4D	1
						-31:1I,-2:3D	1
						-2:2D,7:1D	1
						-10:9D	1
						2:11D	1
						-17:1D,-1:3D	1
						-20:1D,1:1D	1
						-27:1D,1:1D	1
						-27:1D,-1:1D	1
						-27:2D	1
						-34:1D,-1:3D	1
						-30:1D,-1:2D	1
						-17:1D,1:5D	1
						-30:1D,-1:4D	1
						-1:7D,17:1D	1
						-32:1D,-5:4D	1
						-32:3D	1
						-1:1D,3:1D	1
						-4:1I,-1:2D	1
						-30:1D,-2:2D	1
						-3:1I,-1:2D	1
						-4:1I,-2:3D	1
						-18:1D,-1:1I	1
						-26:1D,-5:4D	1
						-30:1D,-8:6D	1
						-34:1D,12:1D	1
						-8:4D	1
						-17:1D,-7:14D	1
						-32:1D,-8:5D	1
						-37:1D,-9:9D	1
						-17:1D,-2:4D	1
						-33:1D,-1:7D	1
						-31:1I,-1:4D	1
						-11:13D,23:1D	1
						-2:12D	1
						3:2I	1
						-1:1D,8:1I,11:1D	1
						-29:1I,-3:1D	1
						-17:1D,-3:1I	1
						-32:1D,1:1I	1
						-31:1I,1:1D	1
						-3:1I,17:1D	1
						-2:2I,16:2D	1
						5:1I	1
						-29:1I,-1:1D	1
						-4:2I	1
						-3:13I,1:1I,5:2D	1
						-30:1I,-1:1D	1
						-1:2I,5:1D	1
						2:3D,10:3I	1
						1:1D,21:1I	1
						-1:3D,20:3I	1
						8:2D,20:2I	1
						-1:1I,23:1I	1
						2:2I	1
						-29:1I,1:1D	1
						-26:1D,-1:2I	1
						-26:1D,-2:2I	1
						-31:1D,-7:7D	1
						7:2I,16:2D	1
						-6:11D	1
						-33:1I,-1:1I	1
						-7:13D	1
						-3:13I,1:1I,3:2D	1
						-1:1I,7:1D	1
						9:1D	1
						3:1I,17:1D	1
						-3:4I,-1:4D	1
						-8:12D	1
						-34:1I,1:1D	1
						-1:2I,23:1D	1
						-1:1D,17:1I	1
						-1:1I,4:1D	1
						-31:1I	1
						21:1D	1
						1:1I,7:1D	1
						-6:1D,-1:1I	1
						1:2I,5:1D,11:1D	1
						-33:1D,-1:2D	1
						-30:6I	1
						-37:1D,-1:3D	1
						-20:5I	1
						-20:4I,-1:1I	1
						-26:3I,-1:1I	1
						-1:1I,20:1D	1
						-17:1D,-10:13D	1
						-1:1D,7:2I	1
						-20:4I,-1:2D	1
						-1:7D,22:1D	1
						-32:1I,1:1D	1
						-1:1I,15:1D	1
						-33:1D,1:1I	1
						-20:4I,-2:2D	1
						-6:13I,1:1D	1
						11:1I,17:1D	1
						-5:1I	1
						-3:1I,23:1D	1
						-35:3D,-1:1I	1
						1:1I,23:1D	1
						-9:14D,17:1D	1
						-1:1D,21:1I	1
						2:2I,5:2D	1
						9:1I	1
						-25:1I,-1:1I	1
						-14:1D,-8:1I,-4:2D	1
						-25:1D,-1:1I	1
						-4:9D	1
						-1:1I,5:1D	1
						9:1D,13:2I,23:1D	1
						1:2I	1
						-1:1D,2:2I	1
						-3:13I,1:1D,17:1D	1
						6:3D	1
						-1:1I,4:1D,21:1I	1
						-26:1D,-3:13I,1:1D	1
						-1:4D,18:4I	1
						-30:1I	1
						-5:13I,1:1D	1
						7:2D	1
						1:1D,17:1I	1
						-36:2D,1:1I	1
						-4:2I,3:10I	1
						2:7D,14:7I	1
						-9:2I,-8:6D	1
						-30:2D,-1:2D	1
						-1:3D,4:1I	1
						Other	2086

## Sheet: Supp Fig 4I XO Female WGS
XmO (sample ID: JTFV2.3f)
	Chr Length	% Of Total	Mapped Reads	% total reads mapped to each chromosome/% reads expected to map to each chromosome
chr1	195471971	7.17187	459	93.2402
chr2	182113224	6.68174	506	110.328
chr3	160039680	5.87186	374	92.7938
chr4	156508116	5.74228	410	104.021
chr5	151834684	5.57082	412	107.746
chr6	149736546	5.49384	437	115.885
chr7	145441459	5.33625	456	124.495
chr8	129401213	4.74773	376	115.378
chr9	124595110	4.5714	438	139.588
chr10	130694993	4.7952	324	98.4376
chr11	122082543	4.47921	323	105.057
chr12	120129022	4.40753	318	105.112
chr13	120421639	4.41827	303	99.9109
chr14	124902244	4.58266	339	107.772
chr15	104043685	3.81736	253	96.5561
chr16	98207768	3.60324	228	92.1858
chr17	94987271	3.48508	266	111.197
chr18	90702639	3.32788	203	88.8692
chr19	61431566	2.25392	156	100.834
chrM	16299	0.00059801	0	0
chrX	171031299	6.27514	262	60.8276
chrY	91744698	3.36611	21	9.08894
Total	2725537669		6864
